# Supplementary material for: TRA1: A Locus Responsible for Controlling Agrobacterium-Mediated Transformability in Barley
Source: Front Plant Sci. 2020 Apr 16;11:355. doi: 10.3389/fpls.2020.00355 (PMC7176908; doi:10.3389/fpls.2020.00355)
Supplement: Supplementary file 1 [file Data_Sheet_1.xlsx]

## Sheet: Sheet1
Supplementary File S1. Polymorphic (Optic vs M1460) markers used in this study.
Line/Marker	CH	POS	Optic-01	Optic-02	M1460-01	M1460-02	BC1-01	BC1-02	BC1-03	BC1-04	BC1-05	BC1-06	BC1-07	BC1-08	BC1-09	BC1-10	BC1-11	BC1-12	BC1-13	BC2-01	BC2-02	BC2-03	BC2-04	BC2-05	BC2-06	BC2-07	BC2-08	BC2-09	BC2-10	BC2-11	BC2-12	BC2-13	BC2-14	BC2-15	BC2-16	BC2-17	BC2-18	BC2-19	BC2-20	BC2-21	BC2-22	BC2-23	BC2-24	BC2-25	BC2-26	BC2-27	BC2-28	BC2-29	BC2-30
JHI-Hv50k-2016-24	1H	44868	C	C	T	T	T	T	T	T	T	T	T	T	T	T	T	T	T	C	C	C	C	C	C	T	T	T	T	T	T	T	C	C	C	CT	T	CT	T	C	T	C	C	T	T	C	C	CT	C
JHI-Hv50k-2016-64	1H	48518	G	G	A	A	A	A	A	A	A	A	A	A	A	A	A	A	A	G	G	G	G	G	G	A	A	A	A	A	A	A	G	G	G	AG	A	AG	A	G	A	G	G	A	A	G	G	AG	G
JHI-Hv50k-2016-97	1H	51323	C	C	A	A	A	A	A	A	A	A	A	A	A	A	A	A	A	C	C	C	C	C	C	A	A	A	A	A	A	A	C	C	C	AC	A	AC	A	C	A	C	C	A	A	C	C	AC	C
JHI-Hv50k-2016-115	1H	71274	G	G	A	A	A	A	A	A	A	A	A	A	A	A	A	A	A	G	G	G	G	G	G	A	A	A	A	A	A	A	G	G	G	AG	A	AG	A	G	A	AG	G	A	A	G	G	AG	G
12_10420	1H	71544	A	A	C	C	C	C	C	C	C	C	C	C	C	C	C	C	C	A	A	A	A	A	A	C	C	C	C	C	C	C	A	A	A	AC	C	AC	C	A	C	AC	A	C	C	A	A	AC	A
11_20479	1H	71683	A	A	G	G	G	G	G	G	G	G	G	G	G	G	G	G	G	A	A	A	A	A	A	G	G	G	G	G	G	G	A	A	A	AG	G	AG	G	A	G	A	A	G	G	A	A	AG	A
JHI-Hv50k-2016-121	1H	71683	A	A	G	G	G	G	G	G	G	G	G	G	G	G	G	G	G	A	A	A	A	A	A	G	G	G	G	G	G	G	A	A	A	AG	G	AG	G	A	G	A	A	G	G	A	A	AG	A
JHI-Hv50k-2016-127	1H	72059	C	C	T	T	T	T	T	T	T	T	T	T	T	T	T	T	T	C	C	C	C	C	C	T	T	T	T	T	T	T	C	C	C	CT	T	CT	T	C	T	C	C	T	T	C	C	CT	C
JHI-Hv50k-2016-137	1H	248732	A	A	T	T	T	T	T	T	T	T	T	T	T	T	T	T	T	A	A	A	A	A	A	T	T	T	T	T	T	T	A	A	A	AT	T	AT	T	A	T	A	A	T	T	A	A	AT	A
11_20373	1H	263584	G	G	A	A	A	A	A	A	A	A	A	A	A	A	A	A	A	G	G	G	G	G	G	A	A	A	A	A	A	A	G	G	G	AG	A	AG	A	G	A	AG	G	A	A	G	G	AG	G
JHI-Hv50k-2016-180	1H	263584	G	G	A	A	A	A	A	A	A	A	A	A	A	A	A	A	A	G	G	G	G	G	G	A	A	A	A	A	A	A	G	G	G	AG	A	AG	A	G	A	AG	G	A	A	G	G	AG	G
JHI-Hv50k-2016-273	1H	277479	C	C	T	T	T	T	T	T	T	T	T	T	T	T	T	T	CT	C	C	C	C	C	C	CT	CT	T	T	T	T	T	C	C	C	CT	T	CT	CT	C	T	C	CT	T	T	C	C	CT	C
JHI-Hv50k-2016-284	1H	278305	G	G	T	T	T	T	T	T	T	T	T	T	T	T	T	T	T	G	G	G	G	G	G	T	T	T	T	T	T	T	GT	G	G	GT	T	GT	T	G	T	T	GT	T	T	GT	GT	T	GT
SCRI_RS_169369	1H	294844	C	C	T	T	T	T	T	T	T	T	T	T	T	T	T	T	T	C	C	C	C	C	C	T	T	T	T	T	T	T	C	C	C	CT	T	CT	T	C	T	C	C	T	T	C	C	CT	C
JHI-Hv50k-2016-408	1H	475334	A	A	G	G	G	G	G	G	G	G	G	G	G	G	G	G	G	A	A	A	A	A	A	G	G	G	G	G	G	G	A	A	A	AG	G	AG	G	A	G	A	A	G	G	A	A	AG	A
JHI-Hv50k-2016-449	1H	478524	G	G	A	A	A	A	A	A	A	A	A	A	A	A	A	A	A	G	G	G	G	G	G	A	A	A	A	A	A	A	G	G	G	AG	A	AG	A	G	A	G	G	A	A	G	G	AG	G
JHI-Hv50k-2016-745	1H	946031	A	A	G	G	G	G	G	G	G	G	G	G	G	G	G	G	G	A	A	A	A	A	A	G	G	G	G	G	G	G	A	A	A	AG	G	AG	G	A	G	A	A	G	G	A	A	AG	A
JHI-Hv50k-2016-823	1H	970232	T	T	C	C	C	C	C	C	C	C	C	C	C	C	C	C	C	T	T	T	T	T	T	C	C	C	C	C	C	C	T	T	T	CT	C	CT	C	T	C	T	T	C	C	T	T	CT	T
JHI-Hv50k-2016-847	1H	971623	A	A	G	G	G	G	G	G	G	G	G	G	G	G	G	G	G	A	A	A	A	A	A	G	G	G	G	G	G	G	A	A	A	AG	G	AG	G	A	G	A	A	G	G	A	A	AG	A
JHI-Hv50k-2016-877	1H	973769	T	T	C	C	C	C	C	C	C	C	C	C	C	C	C	C	C	T	T	T	T	T	T	C	C	C	C	C	C	C	T	T	T	CT	C	CT	C	T	C	T	T	C	C	T	T	CT	T
12_30969	1H	977915	G	G	A	A	A	A	A	A	A	A	A	A	A	A	A	A	A	G	G	G	G	G	G	A	A	A	A	A	A	A	G	G	G	AG	A	AG	A	G	A	AG	G	A	A	G	G	AG	G
JHI-Hv50k-2016-912	1H	978899	C	C	T	T	T	T	T	T	T	T	T	T	T	T	T	T	T	C	C	C	C	C	C	T	T	T	T	T	T	T	C	C	C	CT	T	CT	T	C	T	C	C	T	T	C	C	CT	C
11_21354	1H	979435	G	G	C	C	C	C	C	C	C	C	C	C	C	C	C	C	C	G	G	G	G	G	G	C	C	C	C	C	C	C	G	G	G	CG	C	CG	C	G	C	G	G	C	C	G	G	CG	G
SCRI_RS_120053	1H	1025257	C	C	T	T	T	T	T	T	T	T	T	T	T	T	T	T	T	C	C	C	C	C	C	T	T	T	T	T	T	T	C	C	C	CT	T	CT	T	C	T	CT	C	T	T	C	C	CT	C
SCRI_RS_120059	1H	1025718	C	C	T	T	T	T	T	T	T	T	T	T	T	T	T	T	T	C	C	C	C	C	C	T	T	T	T	T	T	T	C	C	C	CT	T	CT	T	C	T	C	C	T	T	C	C	CT	C
JHI-Hv50k-2016-1197	1H	1271616	G	G	A	A	A	A	A	A	A	A	A	A	A	A	A	A	A	G	G	G	G	G	G	A	A	A	A	A	A	A	G	G	G	AG	A	AG	A	G	A	AG	G	A	A	G	G	AG	G
JHI-Hv50k-2016-1218	1H	1274141	G	G	A	A	A	A	A	A	A	A	A	A	A	A	A	A	A	G	G	G	G	G	G	A	A	A	A	A	A	A	G	G	G	AG	A	AG	A	G	A	G	G	A	A	G	G	AG	G
SCRI_RS_142714	1H	1275212	G	G	A	A	A	A	A	A	A	A	A	A	A	A	A	A	A	G	G	G	G	G	G	A	A	A	A	A	A	A	G	G	G	AG	A	AG	A	G	A	G	G	A	A	G	G	AG	G
JHI-Hv50k-2016-1369	1H	1418837	C	C	A	A	A	A	A	A	A	A	A	A	A	A	A	A	A	C	C	C	C	C	C	A	A	A	A	A	A	A	C	C	C	AC	A	AC	A	C	A	AC	C	A	A	C	C	AC	C
JHI-Hv50k-2016-1417	1H	1430628	A	A	C	C	C	C	C	C	C	C	C	C	C	C	C	C	C	A	A	A	A	A	A	C	C	C	C	C	C	C	A	A	A	AC	C	AC	C	A	C	A	A	C	C	A	A	AC	A
JHI-Hv50k-2016-1432	1H	1431699	G	G	A	A	A	A	A	A	A	A	A	A	A	A	A	A	A	G	G	G	G	G	G	A	A	A	A	A	A	A	G	G	G	AG	A	AG	A	G	A	AG	G	A	A	G	G	AG	G
11_21067	1H	1431782	G	G	A	A	A	A	A	A	A	A	A	A	A	A	A	A	A	G	G	G	G	G	G	A	A	A	A	A	A	A	G	G	G	AG	A	AG	A	G	A	AG	G	A	A	G	G	AG	G
JHI-Hv50k-2016-1545	1H	1507002	G	G	A	A	A	A	A	A	A	A	A	A	A	A	A	A	A	G	G	G	G	G	G	A	A	A	A	A	A	A	G	G	G	AG	A	AG	A	G	A	AG	G	A	A	G	G	AG	G
11_20951	1H	1546179	A	A	G	G	G	G	G	G	G	G	G	G	G	G	G	G	G	A	A	A	A	A	A	G	G	G	G	G	G	G	A	A	A	AG	G	AG	G	A	G	A	A	G	G	A	A	AG	A
12_30715	1H	1562127	C	C	A	A	A	A	A	A	A	A	A	A	A	A	A	A	A	C	C	C	C	C	C	A	A	A	A	A	A	A	C	C	C	AC	A	AC	A	C	A	C	C	A	A	C	C	AC	C
JHI-Hv50k-2016-1972	1H	1922535	G	G	A	A	A	A	A	A	A	A	A	A	A	A	A	A	A	G	G	G	G	G	G	A	A	A	A	A	A	A	G	G	G	AG	A	AG	A	G	A	G	G	A	A	G	G	AG	G
SCRI_RS_124234	1H	1928613	T	T	C	C	C	C	C	C	C	C	C	C	C	C	C	C	C	T	T	T	T	T	T	C	C	C	C	C	C	C	T	T	T	CT	C	CT	C	T	C	T	T	C	C	T	T	CT	T
JHI-Hv50k-2016-2092	1H	2112412	T	T	G	G	G	G	G	G	G	G	G	G	G	G	G	G	G	T	T	T	T	T	T	G	G	G	G	G	G	G	T	T	T	GT	G	GT	G	T	G	T	T	G	G	T	T	GT	T
JHI-Hv50k-2016-2146	1H	2134106	T	T	C	C	C	C	C	C	C	C	C	C	C	C	C	C	C	T	T	T	T	T	T	C	C	C	C	C	C	C	T	T	T	CT	C	CT	C	T	C	T	T	C	C	T	T	CT	T
JHI-Hv50k-2016-2322	1H	2199759	A	A	G	G	G	G	G	G	G	G	G	G	G	G	G	G	AG	A	A	A	A	A	A	AG	AG	G	G	AG	G	G	A	A	A	AG	G	AG	G	A	G	A	A	G	AG	A	A	A	A
JHI-Hv50k-2016-2855	1H	2415604	A	A	T	T	T	T	T	T	T	T	T	T	T	T	T	T	T	A	A	A	A	A	A	T	T	T	T	T	T	T	A	A	A	AT	T	AT	T	A	T	A	A	T	T	A	A	AT	A
JHI-Hv50k-2016-2859	1H	2415955	G	G	C	C	C	C	C	C	C	C	C	C	C	C	C	C	C	G	G	G	G	G	G	C	C	C	C	C	C	C	G	G	G	CG	C	CG	C	G	C	G	G	C	C	G	G	CG	G
SCRI_RS_107687	1H	2471872	T	T	G	G	G	G	G	G	G	G	G	G	G	G	G	G	G	T	T	T	T	T	T	G	G	G	G	G	G	G	T	T	T	GT	G	GT	G	T	G	T	T	G	G	T	T	GT	T
JHI-Hv50k-2016-3778	1H	3666536	C	C	A	A	A	A	A	A	A	A	A	A	A	A	A	A	A	C	C	C	C	C	C	A	A	A	A	A	A	A	C	C	C	AC	A	AC	A	C	A	C	C	A	A	C	C	AC	C
JHI-Hv50k-2016-3779	1H	3666610	G	G	A	A	A	A	A	A	A	A	A	A	A	A	A	A	A	G	G	G	G	G	G	A	A	A	A	A	A	A	G	G	G	AG	A	AG	A	G	A	G	G	A	A	G	G	AG	G
SCRI_RS_232577	1H	3666934	C	C	T	T	T	T	T	T	T	T	T	T	T	T	T	T	T	C	C	C	C	C	C	T	T	T	T	T	T	T	C	C	C	CT	T	CT	T	C	T	C	C	T	T	C	C	CT	C
JHI-Hv50k-2016-3887	1H	3700002	T	T	C	C	C	C	C	C	C	C	C	C	C	C	C	C	C	T	T	T	T	T	T	C	C	C	C	C	C	C	T	T	T	CT	C	CT	C	T	C	T	T	C	C	T	T	CT	T
JHI-Hv50k-2016-3888	1H	3700056	C	C	T	T	T	T	T	T	T	T	T	T	T	T	T	T	T	C	C	C	C	C	C	T	T	T	T	T	T	T	C	C	C	CT	T	CT	T	C	T	CT	C	T	T	C	C	CT	C
JHI-Hv50k-2016-3891	1H	3700190	A	A	G	G	G	G	G	G	G	G	G	G	G	G	G	G	G	A	A	A	A	A	A	G	G	G	G	G	G	G	A	A	A	AG	G	AG	G	A	G	A	A	G	G	A	A	AG	A
JHI-Hv50k-2016-3897	1H	3700428	A	A	C	C	C	C	C	C	C	C	C	C	C	C	C	C	C	A	A	A	A	A	A	C	C	C	C	C	C	C	A	A	A	AC	C	AC	C	A	C	A	A	C	C	A	A	AC	A
JHI-Hv50k-2016-3964	1H	3747169	A	A	G	G	G	G	G	G	G	G	G	G	G	G	G	G	G	A	A	A	A	A	A	G	G	G	G	G	G	G	A	A	A	AG	G	AG	G	A	G	A	A	G	G	A	A	AG	A
JHI-Hv50k-2016-4156	1H	3845877	A	A	C	C	C	C	C	C	C	C	C	C	C	C	C	C	C	A	A	A	A	A	A	C	C	C	C	C	C	C	A	A	A	AC	C	AC	C	A	C	A	A	C	C	A	A	AC	A
JHI-Hv50k-2016-4173	1H	3847831	T	T	C	C	C	C	C	C	C	C	C	C	C	C	C	C	C	T	T	T	T	T	T	C	C	C	C	C	C	C	T	T	T	CT	C	CT	C	T	C	T	T	C	C	T	T	CT	T
JHI-Hv50k-2016-4209	1H	3872752	A	A	G	G	G	G	G	G	G	G	G	G	G	G	G	G	G	A	A	A	A	A	A	G	G	G	G	G	G	G	A	A	A	AG	G	AG	G	A	G	A	A	G	G	A	A	AG	A
JHI-Hv50k-2016-4216	1H	3873831	C	C	G	G	G	G	G	G	G	G	G	G	G	G	G	G	G	C	C	C	C	C	C	G	G	G	G	G	G	G	C	C	C	CG	G	CG	G	C	G	C	C	G	G	C	C	CG	C
JHI-Hv50k-2016-4228	1H	3879550	A	A	C	C	C	C	C	C	C	C	C	C	C	C	C	C	C	A	A	A	A	A	A	C	C	C	C	C	C	C	A	A	A	AC	C	AC	C	A	C	A	C	C	C	A	A	C	A
JHI-Hv50k-2016-4247	1H	3880629	C	C	T	T	T	T	T	T	T	T	T	T	T	T	T	T	T	C	C	C	C	C	C	T	T	T	T	T	T	T	C	C	C	CT	T	CT	T	C	T	CT	C	T	T	C	C	CT	C
JHI-Hv50k-2016-4298	1H	3895854	T	T	G	G	G	G	G	G	G	G	G	G	G	G	G	G	G	T	T	T	T	T	T	G	G	G	G	G	G	G	T	T	T	GT	G	GT	G	T	G	T	T	G	G	T	T	GT	T
SCRI_RS_60293	1H	4131373	G	G	A	A	A	A	A	A	A	A	A	A	A	A	A	A	A	G	G	G	G	G	G	A	A	A	A	A	A	A	G	G	G	AG	A	AG	A	G	A	G	G	A	A	G	G	AG	G
11_10419	1H	4153887	A	A	G	G	G	G	G	G	G	G	G	G	G	G	G	G	G	A	A	A	A	A	A	G	G	G	G	G	G	G	A	A	A	AG	G	AG	G	A	G	A	A	G	G	A	A	AG	A
JHI-Hv50k-2016-4426	1H	4155131	A	A	C	C	C	C	C	C	C	C	C	C	C	C	C	C	C	A	A	A	A	A	A	C	C	C	C	C	C	C	A	A	A	AC	C	AC	C	A	C	A	A	C	C	A	A	AC	A
JHI-Hv50k-2016-4520	1H	4163410	A	A	G	G	G	G	G	G	G	G	G	G	G	G	G	G	G	A	A	A	A	A	A	G	G	G	G	G	G	G	A	A	A	AG	G	AG	G	A	G	A	A	G	G	A	A	AG	A
JHI-Hv50k-2016-4522	1H	4163730	T	T	G	G	G	G	G	G	G	G	G	G	G	G	G	G	G	T	T	T	T	T	T	G	G	G	G	G	G	G	T	T	T	GT	G	GT	G	T	G	T	T	G	G	T	T	GT	T
JHI-Hv50k-2016-4532	1H	4164169	G	G	A	A	A	A	A	A	A	A	A	A	A	A	A	A	A	G	G	G	G	G	G	A	A	A	A	A	A	A	G	G	G	AG	A	AG	A	G	A	AG	G	A	A	G	G	AG	G
JHI-Hv50k-2016-4622	1H	4184013	A	A	G	G	G	G	G	G	G	G	G	G	G	G	G	G	G	A	A	A	A	A	A	G	G	G	G	G	G	G	A	A	A	AG	G	AG	G	A	G	A	A	G	G	A	A	AG	A
JHI-Hv50k-2016-4918	1H	4302048	C	C	T	T	T	T	T	T	T	T	T	T	T	T	T	T	T	C	C	C	C	C	C	T	T	T	T	T	T	T	C	C	C	CT	T	CT	T	C	T	CT	C	T	T	C	C	CT	C
JHI-Hv50k-2016-5029	1H	4328018	T	T	C	C	C	C	C	C	C	C	C	C	C	C	C	C	C	T	T	T	T	T	T	C	C	C	C	C	C	C	T	T	T	CT	C	CT	C	T	C	T	T	C	C	T	T	CT	T
JHI-Hv50k-2016-5040	1H	4328449	C	C	T	T	T	T	T	T	T	T	T	T	T	T	T	T	T	C	C	C	C	C	C	T	T	T	T	T	T	T	C	C	C	CT	T	CT	T	C	T	CT	C	T	T	C	C	CT	C
JHI-Hv50k-2016-5157	1H	4398937	C	C	G	G	G	G	G	G	G	G	G	G	G	G	G	G	G	C	C	C	C	C	C	G	G	G	G	G	G	G	C	C	C	CG	G	CG	G	C	G	C	C	G	G	C	C	CG	C
JHI-Hv50k-2016-5180	1H	4399874	A	A	G	G	G	G	G	G	G	G	G	G	G	G	G	G	G	A	A	A	A	A	A	G	G	G	G	G	G	G	A	A	A	AG	G	AG	G	A	G	A	A	G	G	A	A	AG	A
SCRI_RS_194326	1H	4405317	G	G	C	C	C	C	C	C	C	C	C	C	C	C	C	C	C	G	G	G	G	G	G	C	C	C	C	C	C	C	G	G	G	CG	C	CG	C	G	C	G	G	C	C	G	G	CG	G
JHI-Hv50k-2016-5228	1H	4405609	G	G	A	A	A	A	A	A	A	A	A	A	A	A	A	A	A	G	G	G	G	G	G	A	A	A	A	A	A	A	G	G	G	AG	A	AG	A	G	A	G	G	A	A	G	G	AG	G
12_31144	1H	4653990	A	A	G	G	G	G	G	G	G	G	G	G	G	G	G	G	G	A	A	A	A	A	A	G	G	G	G	G	G	G	A	A	A	AG	G	AG	G	A	G	A	A	G	G	A	A	AG	A
JHI-Hv50k-2016-5409	1H	4657144	G	G	A	A	A	A	A	A	A	A	A	A	A	A	A	A	T	G	G	G	G	G	G	T	T	T	T	T	T	T	C	C	C	AG	A	AG	A	G	A	C	C	T	T	C	C	CT	C
11_10654	1H	4657144	C	C	T	T	T	T	T	T	T	T	T	T	T	T	T	T	A	C	C	C	C	C	C	A	A	A	A	A	A	A	G	G	G	CT	T	CT	T	C	T	G	G	A	A	G	G	AG	G
JHI-Hv50k-2016-5448	1H	4675402	T	T	C	C	C	C	C	C	C	C	C	C	C	C	C	C	C	T	T	T	T	T	T	C	C	C	C	C	C	C	T	T	T	CT	C	CT	C	T	C	T	T	C	C	T	T	CT	T
SCRI_RS_207257	1H	4676266	A	A	G	G	G	G	G	G	G	G	G	G	G	G	G	G	G	A	A	A	A	A	A	G	G	G	G	G	G	G	A	A	A	AG	G	AG	G	A	G	A	A	G	G	A	A	AG	A
JHI-Hv50k-2016-5486	1H	4677739	C	C	G	G	G	G	G	G	G	G	G	G	G	G	G	G	G	C	C	C	C	C	C	G	G	G	G	G	G	G	C	C	C	CG	G	CG	G	C	G	C	C	G	G	C	C	CG	C
JHI-Hv50k-2016-5663	1H	4765347	A	A	G	G	G	G	G	G	G	G	G	G	G	G	G	G	G	A	A	A	A	A	A	G	G	G	G	G	G	G	A	A	A	AG	G	AG	G	A	G	A	A	G	G	A	A	AG	A
JHI-Hv50k-2016-5959	1H	5008667	A	A	G	G	G	G	G	G	G	G	G	G	G	G	G	G	G	A	A	A	A	A	A	G	G	G	G	G	G	G	A	A	A	AG	G	AG	G	A	G	A	A	G	G	A	A	AG	A
JHI-Hv50k-2016-5960	1H	5008676	A	A	G	G	G	G	G	G	G	G	G	G	G	G	G	G	G	A	A	A	A	A	A	G	G	G	G	G	G	G	A	A	A	AG	G	AG	G	A	G	A	A	G	G	A	A	AG	A
JHI-Hv50k-2016-5993	1H	5013999	A	A	G	G	G	G	G	G	G	G	G	G	G	G	G	G	G	A	A	A	A	A	A	G	G	G	G	G	G	G	A	A	A	AG	G	AG	G	A	G	A	A	G	G	A	A	AG	A
JHI-Hv50k-2016-6092	1H	5141410	C	C	T	T	T	T	T	T	T	T	T	T	T	T	T	T	T	C	C	C	C	C	C	T	T	T	T	T	T	T	C	C	C	CT	T	CT	T	C	T	C	C	T	T	C	C	CT	C
JHI-Hv50k-2016-6206	1H	5157188	G	G	A	A	A	A	A	A	A	A	A	A	A	A	A	A	A	G	G	G	G	G	G	A	A	A	A	A	A	A	G	G	G	AG	A	AG	A	G	A	AG	G	A	A	G	G	AG	G
JHI-Hv50k-2016-6222	1H	5157517	G	G	C	C	C	C	C	C	C	C	C	C	C	C	C	C	C	G	G	G	G	G	G	C	C	C	C	C	C	C	G	G	G	CG	C	CG	C	G	C	G	G	C	C	G	G	CG	G
JHI-Hv50k-2016-6496	1H	5280858	T	T	C	C	C	C	C	C	C	C	C	C	C	C	C	C	C	T	T	T	T	T	T	C	C	C	C	C	C	C	T	T	T	CT	C	CT	C	T	C	T	T	C	C	T	T	CT	T
JHI-Hv50k-2016-6497	1H	5280925	C	C	G	G	G	G	G	G	G	G	G	G	G	G	G	G	G	C	C	C	C	C	C	G	G	G	G	G	G	G	C	C	C	CG	G	CG	G	C	G	C	C	G	G	C	C	CG	C
JHI-Hv50k-2016-6543	1H	5503846	C	C	T	T	T	T	T	T	T	T	T	T	T	T	T	T	T	C	C	C	C	C	C	T	T	T	T	T	T	T	C	C	C	CT	T	CT	T	C	T	CT	C	T	T	C	C	CT	C
JHI-Hv50k-2016-6625	1H	5573109	A	A	G	G	G	G	G	G	G	G	G	G	G	G	G	G	G	A	A	A	A	A	A	G	G	G	G	G	G	G	A	A	A	AG	G	AG	G	A	G	A	A	G	G	A	A	AG	A
JHI-Hv50k-2016-6652	1H	5575404	T	T	C	C	C	C	C	C	C	C	C	C	C	C	C	C	C	T	T	T	T	T	T	C	C	C	C	C	C	C	T	T	T	CT	C	CT	C	T	C	T	T	C	C	T	T	CT	T
JHI-Hv50k-2016-6679	1H	5576493	C	NA	T	T	T	T	T	T	T	T	T	T	T	T	T	T	T	C	C	C	C	C	C	T	T	T	T	T	T	T	CT	C	C	CT	T	CT	T	C	T	CT	CT	T	T	CT	C	CT	CT
JHI-Hv50k-2016-7033	1H	5768370	A	A	G	G	G	G	G	G	G	G	G	G	G	G	G	G	G	A	A	A	A	A	A	G	G	G	G	G	G	G	A	A	A	AG	G	AG	G	A	G	A	A	G	G	A	A	AG	A
JHI-Hv50k-2016-7035	1H	5768430	C	C	T	T	T	T	T	T	T	T	T	T	T	T	T	T	T	C	C	C	C	C	C	T	T	T	T	T	T	T	C	C	C	CT	T	CT	T	C	T	C	C	T	T	C	C	CT	C
SCRI_RS_179144	1H	5769175	A	A	G	G	G	G	G	G	G	G	G	G	G	G	G	G	G	A	A	A	A	A	A	G	G	G	G	G	G	G	A	A	A	AG	G	AG	G	A	G	A	A	G	G	A	A	AG	A
12_30933	1H	5770474	A	A	G	G	G	G	G	G	G	G	G	G	G	G	G	G	G	A	A	A	A	A	A	G	G	G	G	G	G	G	A	A	A	AG	G	AG	G	A	G	A	A	G	G	A	A	AG	A
JHI-Hv50k-2016-7218	1H	6248430	T	T	C	C	C	C	C	C	C	C	C	C	C	C	C	C	C	T	T	T	T	T	T	C	C	C	C	C	C	C	T	T	T	CT	C	CT	C	T	C	T	T	C	C	T	T	CT	T
JHI-Hv50k-2016-7237	1H	6251227	A	A	T	T	T	T	T	T	T	T	T	T	T	T	T	T	T	A	A	A	A	A	A	T	T	T	T	T	T	T	A	A	A	AT	T	AT	T	A	T	A	A	T	T	A	A	AT	A
JHI-Hv50k-2016-7390	1H	6332167	G	G	A	A	A	A	A	A	A	A	A	A	A	A	A	A	A	G	G	G	G	G	G	A	A	A	A	A	A	A	G	G	G	AG	A	AG	A	G	A	G	G	A	A	G	G	AG	G
JHI-Hv50k-2016-7394	1H	6332253	G	G	A	A	A	A	A	A	A	A	A	A	A	A	A	A	A	G	G	G	G	G	G	A	A	A	A	A	A	A	G	G	G	AG	A	AG	A	G	A	G	G	A	A	G	G	AG	G
JHI-Hv50k-2016-7404	1H	6332460	G	G	A	A	A	A	A	A	A	A	A	A	A	A	A	A	A	G	G	G	G	G	G	A	A	A	A	A	A	A	G	G	G	AG	A	AG	A	G	A	G	G	A	A	G	G	AG	G
JHI-Hv50k-2016-7405	1H	6332518	C	C	G	G	G	G	G	G	G	G	G	G	G	G	G	G	G	C	C	C	C	C	C	G	G	G	G	G	G	G	C	C	C	CG	G	CG	G	C	G	C	C	G	G	C	C	CG	C
JHI-Hv50k-2016-7443	1H	6350065	G	G	A	A	A	A	A	A	A	A	A	A	A	A	A	A	A	G	G	G	G	G	G	A	A	A	A	A	A	A	G	G	G	AG	A	AG	A	G	A	G	G	A	A	G	G	AG	G
JHI-Hv50k-2016-7449	1H	6350560	C	C	A	A	A	A	A	A	A	A	A	A	A	A	A	A	A	C	C	C	C	C	C	A	A	A	A	A	A	A	C	C	C	AC	A	AC	A	C	A	C	AC	A	A	C	C	AC	C
JHI-Hv50k-2016-7452	1H	6350837	G	G	A	A	A	A	A	A	A	A	A	A	A	A	A	A	A	G	G	G	G	G	G	A	A	A	A	A	A	A	G	G	G	AG	A	AG	A	G	A	G	G	A	A	G	G	AG	G
JHI-Hv50k-2016-7695	1H	6690043	C	C	T	T	T	T	T	T	T	T	T	T	T	T	T	T	T	C	C	C	C	C	C	T	T	T	T	T	T	T	C	C	C	CT	T	CT	T	C	T	CT	C	T	T	C	C	CT	C
SCRI_RS_162524	1H	6690341	G	G	A	A	A	A	A	A	A	A	A	A	A	A	A	A	A	G	G	G	G	G	G	A	A	A	A	A	A	A	G	G	G	AG	A	AG	A	G	A	G	G	A	A	G	G	AG	G
JHI-Hv50k-2016-7701	1H	6690809	T	T	A	A	A	A	A	A	A	A	A	A	A	A	A	A	A	T	T	T	T	T	T	A	A	A	A	A	A	A	T	T	T	AT	A	AT	A	T	A	T	T	A	A	T	T	AT	T
JHI-Hv50k-2016-7752	1H	6976698	G	G	A	A	A	A	A	A	A	A	A	A	A	A	A	A	A	G	G	G	G	G	G	A	A	A	A	A	A	A	G	G	G	AG	A	AG	A	G	A	AG	G	A	A	G	G	AG	G
JHI-Hv50k-2016-7753	1H	6976816	C	C	T	T	T	T	T	T	T	T	T	T	T	T	T	T	T	C	C	C	C	C	C	T	T	T	T	T	T	T	C	C	C	CT	T	CT	T	C	T	CT	C	T	T	C	C	CT	C
JHI-Hv50k-2016-7757	1H	6976974	G	G	T	T	T	T	T	T	T	T	T	T	T	T	T	T	T	G	G	G	G	G	G	T	T	T	T	T	T	T	G	G	G	GT	T	GT	T	G	T	GT	G	T	T	G	G	GT	G
JHI-Hv50k-2016-7758	1H	6977068	T	T	C	C	C	C	C	C	C	C	C	C	C	C	C	C	C	T	T	T	T	T	T	C	C	C	C	C	C	C	T	T	T	CT	C	CT	C	T	C	T	T	C	C	T	T	CT	T
JHI-Hv50k-2016-7843	1H	7004854	T	T	C	C	C	C	C	C	C	C	C	C	C	C	C	C	C	T	T	T	T	T	T	C	C	C	C	C	C	C	T	T	T	CT	C	CT	C	T	C	T	T	C	C	T	T	CT	T
JHI-Hv50k-2016-7860	1H	7054241	G	G	A	A	A	A	A	A	A	A	A	A	A	A	A	A	A	G	G	G	G	G	G	A	A	A	A	A	A	A	G	G	G	AG	A	AG	A	G	A	G	G	A	A	G	G	AG	G
JHI-Hv50k-2016-7866	1H	7060431	G	G	A	A	A	A	A	A	A	A	A	A	A	A	A	A	A	G	G	G	G	G	G	A	A	A	A	A	A	A	G	G	G	G	A	G	A	G	A	G	G	A	A	G	G	G	G
JHI-Hv50k-2016-7883	1H	7145424	A	A	G	G	G	G	G	G	G	G	G	G	G	G	G	G	G	A	A	A	A	A	A	G	G	G	G	G	G	G	A	A	A	AG	G	AG	G	A	G	A	A	G	G	A	A	AG	A
11_21226	1H	7228966	G	G	A	A	A	A	A	A	A	A	A	A	A	A	A	A	A	G	G	G	G	G	G	A	A	A	A	A	A	A	G	G	G	AG	A	AG	A	G	A	G	G	A	A	G	G	AG	G
JHI-Hv50k-2016-7983	1H	7424578	C	C	T	T	T	T	T	T	T	T	T	T	T	T	T	T	T	C	C	C	C	C	C	T	T	T	T	T	T	T	C	C	C	CT	T	CT	T	C	T	CT	CT	T	T	C	C	CT	C
JHI-Hv50k-2016-7985	1H	7424687	G	G	A	A	A	A	A	A	A	A	A	A	A	A	A	A	A	G	G	G	G	G	G	A	A	A	A	A	A	A	G	G	G	AG	A	AG	A	G	A	AG	G	A	A	G	G	AG	G
JHI-Hv50k-2016-8002	1H	7425741	C	C	G	G	G	G	G	G	G	G	G	G	G	G	G	G	G	C	C	C	C	C	C	G	G	G	G	G	G	G	C	C	C	CG	G	CG	G	C	G	CG	C	G	G	C	C	CG	C
JHI-Hv50k-2016-8132	1H	7684049	A	A	G	G	G	G	G	G	G	G	G	G	G	G	G	G	G	A	A	A	A	A	A	G	G	G	G	G	G	G	A	A	A	AG	G	AG	G	A	G	A	A	G	G	A	A	AG	A
JHI-Hv50k-2016-8208	1H	7712383	A	A	G	G	G	G	G	G	G	G	G	G	G	G	G	G	G	A	A	A	A	A	A	G	G	G	G	G	G	G	A	A	A	AG	G	AG	G	A	G	A	A	G	G	A	A	AG	A
JHI-Hv50k-2016-8493	1H	8059626	G	G	A	A	A	A	A	A	A	A	A	A	A	A	A	A	A	G	G	G	G	G	G	A	A	A	A	A	A	A	G	G	G	AG	A	AG	A	G	A	G	G	A	A	G	G	AG	G
JHI-Hv50k-2016-8553	1H	8143367	A	A	G	G	G	G	G	G	G	G	G	G	G	G	G	G	G	A	A	A	A	A	A	G	G	G	G	G	G	G	A	A	A	AG	G	AG	G	A	G	A	A	G	G	A	A	AG	A
JHI-Hv50k-2016-8710	1H	8337195	C	C	G	G	G	G	G	G	G	G	G	G	G	G	G	G	G	C	C	C	C	C	C	G	G	G	G	G	G	G	C	C	C	CG	G	CG	G	C	G	C	C	G	G	C	C	CG	C
JHI-Hv50k-2016-8793	1H	8352810	C	C	A	A	A	A	A	A	A	A	A	A	A	A	A	A	A	C	C	C	C	C	C	A	A	A	A	A	A	A	C	C	C	AC	A	AC	A	C	A	AC	C	A	A	C	C	AC	C
SCRI_RS_165792	1H	8352810	C	C	A	A	A	A	A	A	A	A	A	A	A	A	A	A	A	C	C	C	C	C	C	A	A	A	A	A	A	A	C	C	C	AC	A	AC	A	C	A	C	C	A	A	C	C	AC	C
SCRI_RS_222250	1H	8354814	A	A	G	G	G	G	G	G	G	G	G	G	G	G	G	G	G	A	A	A	A	A	A	G	G	G	G	G	G	G	A	A	A	AG	G	AG	G	A	G	A	A	G	G	A	A	AG	A
JHI-Hv50k-2016-8842	1H	8364270	T	T	G	G	G	G	G	G	G	G	G	G	G	G	G	G	G	T	T	T	T	T	T	G	G	G	G	G	G	G	T	T	T	GT	G	GT	G	T	G	T	T	G	G	T	T	GT	T
SCRI_RS_134663	1H	8914431	A	A	G	G	G	G	G	G	G	G	G	G	G	G	G	G	G	A	A	A	A	A	A	G	G	G	G	G	G	G	A	A	A	AG	G	AG	G	AG	G	A	A	G	G	A	A	AG	A
JHI-Hv50k-2016-9618	1H	8935735	C	C	T	T	T	T	T	T	T	T	T	T	T	T	T	T	T	C	C	C	C	C	C	T	T	T	T	T	T	T	C	C	C	CT	T	CT	T	CT	T	CT	C	T	T	C	C	CT	C
12_30919	1H	8936302	A	A	G	G	G	G	G	G	G	G	G	G	G	G	G	G	G	A	A	A	A	A	A	G	G	G	G	G	G	G	A	A	A	AG	G	AG	G	AG	G	A	A	G	G	A	A	AG	A
JHI-Hv50k-2016-9731	1H	9087251	A	A	G	G	G	G	G	G	G	G	G	G	G	G	G	G	G	A	A	A	A	A	A	G	G	G	G	G	G	G	A	A	A	AG	G	AG	G	AG	G	A	A	G	G	A	A	AG	A
JHI-Hv50k-2016-9842	1H	9161305	C	C	T	T	T	T	T	T	T	T	T	T	T	T	T	T	T	C	C	C	C	C	C	T	T	T	T	T	T	T	C	C	C	CT	T	CT	T	CT	T	CT	C	T	T	C	C	CT	C
12_30952	1H	9161346	T	T	A	A	A	A	A	A	A	A	A	A	A	A	A	A	A	T	T	T	T	T	T	A	A	A	A	A	A	A	T	T	T	AT	A	AT	A	AT	A	T	T	A	A	T	T	AT	T
JHI-Hv50k-2016-9956	1H	9237505	T	T	C	C	C	C	C	C	C	C	C	C	C	C	C	C	C	T	T	T	T	T	T	C	C	C	C	C	C	C	T	T	T	CT	C	CT	C	CT	C	T	T	C	C	T	T	CT	T
SCRI_RS_129789	1H	9237505	T	T	C	C	C	C	C	C	C	C	C	C	C	C	C	C	C	T	T	T	T	T	T	C	C	C	C	C	C	C	T	T	T	CT	C	CT	C	CT	C	T	T	C	C	T	T	CT	T
JHI-Hv50k-2016-9963	1H	9237773	C	C	T	T	T	T	T	T	T	T	T	T	T	T	T	T	T	C	C	C	C	C	C	T	T	T	T	T	T	T	C	C	C	CT	T	CT	T	CT	T	CT	C	T	T	C	C	CT	C
JHI-Hv50k-2016-9987	1H	9238835	A	A	G	G	G	G	G	G	G	G	G	G	G	G	G	G	G	A	A	A	A	A	A	G	G	G	G	G	G	G	A	A	A	AG	G	AG	G	AG	G	AG	A	G	G	A	A	AG	A
JHI-Hv50k-2016-10019	1H	9240411	A	A	G	G	G	G	G	G	G	G	G	G	G	G	G	G	G	A	A	A	A	A	A	G	G	G	G	G	G	G	A	A	A	AG	G	AG	G	AG	G	A	A	G	G	A	A	AG	A
JHI-Hv50k-2016-10222	1H	9795271	A	A	G	G	G	G	G	G	G	G	G	G	G	G	G	G	G	A	A	A	A	A	A	G	G	G	G	G	G	G	AG	AG	A	AG	G	AG	G	AG	G	A	A	G	G	A	A	AG	A
JHI-Hv50k-2016-10223	1H	9795287	C	C	G	G	G	G	G	G	G	G	G	G	G	G	G	G	G	C	C	C	C	C	C	G	G	G	G	G	G	G	CG	CG	C	CG	G	CG	G	CG	G	CG	C	G	G	C	C	CG	C
JHI-Hv50k-2016-10260	1H	9847490	C	C	T	T	T	T	T	T	T	T	T	T	T	T	T	T	T	C	C	C	C	C	C	T	T	T	T	T	T	T	CT	CT	C	CT	T	CT	T	CT	T	CT	C	T	T	C	C	CT	C
JHI-Hv50k-2016-10262	1H	9847654	A	A	C	C	C	C	C	C	C	C	C	C	C	C	C	C	C	A	A	A	A	A	A	C	C	C	C	C	C	C	AC	AC	A	AC	C	AC	C	AC	C	A	A	C	C	A	A	AC	A
JHI-Hv50k-2016-10283	1H	9936447	C	C	T	T	T	T	T	T	T	T	T	T	T	T	T	T	T	C	C	C	C	C	C	T	T	T	T	T	T	T	CT	CT	C	CT	T	CT	T	CT	T	C	C	T	T	C	C	CT	C
SCRI_RS_148733	1H	10236703	G	G	A	A	A	A	A	A	A	A	A	A	A	A	A	A	A	G	G	G	G	G	G	A	A	A	A	A	A	A	AG	AG	G	AG	A	A	A	AG	A	AG	G	A	A	G	G	AG	G
JHI-Hv50k-2016-10336	1H	10239199	G	G	A	A	A	A	A	A	A	A	A	A	A	A	A	A	A	G	G	G	G	G	G	A	A	A	A	A	A	A	AG	AG	G	AG	A	A	A	AG	A	G	G	A	A	G	G	AG	G
JHI-Hv50k-2016-10363	1H	10246449	A	A	G	G	G	G	G	G	G	G	G	G	G	G	G	G	G	A	A	A	A	A	A	G	G	G	G	G	G	G	AG	AG	A	AG	G	G	G	AG	G	A	A	G	G	A	A	AG	A
SCRI_RS_137023	1H	10746226	A	A	G	G	G	G	G	G	G	G	G	G	G	G	G	G	G	A	A	A	A	A	A	G	G	G	G	G	G	G	AG	AG	A	AG	G	G	G	AG	G	A	A	G	G	A	A	AG	A
JHI-Hv50k-2016-10491	1H	10749299	G	G	C	C	C	C	C	C	C	C	C	C	C	C	C	C	C	G	G	G	G	G	G	C	C	C	C	C	C	C	CG	CG	G	CG	C	C	C	CG	C	G	G	C	C	G	G	CG	G
JHI-Hv50k-2016-10570	1H	10963569	T	T	C	C	C	C	C	C	C	C	C	C	C	C	C	C	C	T	T	T	T	T	T	C	C	C	C	C	C	C	CT	CT	T	CT	C	C	C	CT	C	T	T	C	C	T	T	CT	T
JHI-Hv50k-2016-10609	1H	11139071	C	C	T	T	T	T	T	T	T	T	T	T	T	T	T	T	T	C	CT	CT	C	CT	C	T	T	T	T	T	T	T	CT	CT	C	CT	T	T	T	CT	T	C	C	T	T	C	C	CT	C
JHI-Hv50k-2016-10692	1H	11190846	T	T	C	C	C	C	C	C	C	C	C	C	C	C	C	C	C	T	T	T	T	T	T	C	C	C	C	C	C	C	CT	CT	T	CT	C	C	C	CT	C	T	T	C	C	T	T	CT	T
JHI-Hv50k-2016-10800	1H	11212937	T	T	G	G	G	G	G	G	G	G	G	G	G	G	G	G	G	T	GT	GT	T	GT	T	G	G	G	G	G	G	G	GT	GT	T	GT	G	G	G	GT	G	T	T	G	G	T	T	GT	T
JHI-Hv50k-2016-10930	1H	11365254	A	A	C	C	C	C	C	C	C	C	C	C	C	C	C	C	C	A	AC	AC	A	AC	A	C	C	C	C	C	C	C	AC	AC	A	AC	C	C	C	AC	C	AC	A	C	C	A	A	AC	A
JHI-Hv50k-2016-10989	1H	11457132	G	G	C	C	C	C	C	C	C	C	C	C	C	C	C	C	C	G	CG	CG	G	CG	G	C	C	C	C	C	C	C	CG	CG	CG	CG	C	C	C	CG	C	C	G	C	C	CG	G	CG	C
SCRI_RS_130600	1H	11457743	A	A	G	G	G	G	G	G	G	G	G	G	G	G	G	G	G	A	AG	AG	A	AG	A	G	G	G	G	G	G	G	AG	AG	AG	AG	G	G	G	AG	G	G	A	G	G	AG	A	AG	G
SCRI_RS_130592	1H	11458045	G	G	A	A	A	A	A	A	A	A	A	A	A	A	A	A	A	G	AG	AG	G	AG	G	A	A	A	A	A	A	A	AG	AG	AG	AG	A	A	A	AG	A	A	AG	A	A	AG	G	AG	A
JHI-Hv50k-2016-11028	1H	11464570	C	C	T	T	T	T	T	T	T	T	T	T	T	T	T	T	T	C	CT	CT	C	CT	C	T	T	T	T	T	T	T	CT	CT	CT	CT	T	T	T	CT	T	T	C	T	T	CT	C	CT	T
SCRI_RS_169942	1H	11471725	A	A	G	G	G	G	G	G	G	G	G	G	G	G	G	G	G	A	AG	AG	A	AG	A	G	G	G	G	G	G	G	AG	AG	AG	AG	G	G	G	AG	G	G	A	G	G	AG	AG	AG	G
JHI-Hv50k-2016-11098	1H	11498533	T	T	G	G	G	G	G	G	G	G	G	G	G	G	G	G	G	T	GT	GT	T	GT	T	G	G	G	G	G	G	G	GT	GT	GT	GT	G	G	G	GT	G	G	T	G	G	GT	GT	GT	G
JHI-Hv50k-2016-11135	1H	11520278	A	A	G	G	G	G	G	G	G	G	G	G	G	G	G	G	G	A	AG	AG	A	AG	A	G	G	G	G	G	G	G	AG	AG	AG	AG	G	G	G	AG	G	AG	A	G	G	AG	AG	AG	G
JHI-Hv50k-2016-11139	1H	11520378	C	C	G	G	G	G	G	G	G	G	G	G	G	G	G	G	G	C	CG	CG	C	CG	C	G	G	G	G	G	G	G	CG	CG	CG	CG	G	G	G	CG	G	G	C	G	G	CG	CG	CG	G
JHI-Hv50k-2016-11188	1H	11544929	G	G	A	A	A	A	A	A	A	A	A	A	A	A	A	A	A	G	AG	AG	G	AG	G	A	A	A	A	A	A	A	AG	AG	AG	AG	A	A	A	AG	A	A	G	A	A	AG	AG	AG	A
JHI-Hv50k-2016-11229	1H	11665121	T	T	A	A	A	A	A	A	A	A	A	A	A	A	A	A	A	T	AT	AT	T	AT	T	A	A	A	A	A	A	A	AT	AT	AT	AT	A	A	A	AT	A	A	T	A	A	AT	AT	AT	A
JHI-Hv50k-2016-11495	1H	12035800	A	A	G	G	G	G	G	G	G	G	G	G	G	G	G	G	G	A	AG	AG	A	AG	A	G	G	G	G	G	G	G	AG	AG	AG	AG	G	G	G	AG	G	AG	A	G	G	AG	AG	AG	G
JHI-Hv50k-2016-11646	1H	12288004	G	G	A	A	A	A	A	A	A	A	A	A	A	A	A	A	A	G	AG	AG	G	AG	G	A	A	A	A	A	A	A	AG	AG	AG	A	A	A	A	A	A	A	G	A	A	AG	AG	AG	A
JHI-Hv50k-2016-11651	1H	12288709	G	G	T	T	T	T	T	T	T	T	T	T	T	T	T	T	T	G	GT	GT	G	GT	G	T	T	T	T	T	T	T	GT	GT	GT	T	T	T	T	T	T	T	G	T	T	GT	GT	GT	T
JHI-Hv50k-2016-11704	1H	12443895	C	C	T	T	T	T	T	T	T	T	T	T	T	T	T	T	T	C	CT	CT	C	CT	C	T	T	T	T	T	T	T	CT	CT	CT	T	T	T	T	T	T	T	C	T	T	CT	CT	CT	T
SCRI_RS_13972	1H	12445090	A	A	G	G	G	G	G	G	G	G	G	G	G	G	G	G	G	A	AG	AG	A	AG	A	G	G	G	G	G	G	G	AG	AG	AG	G	G	G	G	G	G	G	A	G	G	AG	AG	AG	G
JHI-Hv50k-2016-11870	1H	12499845	A	A	G	G	G	G	G	G	G	G	G	G	G	G	G	G	G	A	AG	AG	A	AG	A	G	G	G	G	G	G	G	AG	AG	AG	G	G	G	G	G	G	G	A	G	G	AG	AG	AG	G
JHI-Hv50k-2016-11873	1H	12500045	T	T	C	C	C	C	C	C	C	C	C	C	C	C	C	C	C	T	CT	CT	T	CT	T	C	C	C	C	C	C	C	CT	CT	CT	C	C	C	C	C	C	CT	T	C	C	CT	CT	CT	C
JHI-Hv50k-2016-11874	1H	12500101	A	A	G	G	G	G	G	G	G	G	G	G	G	G	G	G	G	A	AG	AG	A	AG	A	G	G	G	G	G	G	G	AG	AG	AG	G	G	G	G	G	G	G	A	G	G	AG	AG	AG	G
JHI-Hv50k-2016-11877	1H	12500493	G	G	A	A	A	A	A	A	A	A	A	A	A	A	A	A	A	G	AG	AG	G	AG	G	A	A	A	A	A	A	A	AG	AG	AG	A	A	A	A	A	A	A	G	A	A	AG	AG	AG	A
JHI-Hv50k-2016-12202	1H	13057870	T	T	G	G	G	G	G	G	G	G	G	G	G	G	G	G	G	T	GT	GT	T	GT	T	G	G	G	G	G	G	G	GT	GT	GT	G	T	G	G	G	G	GT	T	G	G	GT	GT	GT	G
JHI-Hv50k-2016-12336	1H	13160622	G	G	A	A	A	A	A	A	A	A	A	A	A	A	A	A	A	G	AG	AG	G	AG	G	A	A	A	A	A	A	A	AG	AG	AG	A	G	A	A	A	A	A	G	A	A	AG	AG	AG	A
JHI-Hv50k-2016-12344	1H	13161098	C	C	A	A	A	A	A	A	A	A	A	A	A	A	A	A	A	C	AC	AC	C	AC	C	A	A	A	A	A	A	A	AC	AC	AC	A	C	A	A	A	A	A	C	A	A	AC	AC	AC	A
JHI-Hv50k-2016-12682	1H	13577257	T	T	C	C	C	C	C	C	C	C	C	C	C	C	C	C	C	T	CT	CT	T	CT	T	NA	C	C	C	C	C	C	CT	CT	CT	C	T	C	C	C	C	CT	NA	C	C	CT	CT	CT	C
JHI-Hv50k-2016-12715	1H	13579703	C	C	T	T	T	T	T	T	T	T	T	T	T	T	T	T	T	C	CT	CT	C	CT	C	T	T	T	T	T	T	T	CT	CT	CT	T	C	T	T	T	T	T	C	T	T	CT	CT	CT	T
SCRI_RS_189506	1H	13588202	A	A	G	G	G	G	G	G	G	G	G	G	G	G	G	G	G	A	AG	AG	A	AG	A	G	G	G	G	G	G	G	AG	AG	AG	G	A	G	G	G	G	AG	A	G	G	AG	AG	AG	G
JHI-Hv50k-2016-12802	1H	13590219	A	A	C	C	C	C	C	C	C	C	C	C	C	C	C	C	C	A	AC	AC	A	AC	A	C	C	C	C	C	C	C	AC	AC	AC	C	A	C	C	C	C	C	A	C	C	AC	AC	AC	C
11_10030	1H	13590934	A	A	G	G	G	G	G	G	G	G	G	G	G	G	G	G	G	A	AG	AG	A	AG	A	G	G	G	G	G	G	G	AG	AG	AG	G	A	G	G	G	G	G	A	G	G	AG	AG	AG	G
JHI-Hv50k-2016-12986	1H	13983067	A	A	G	G	G	G	G	G	G	G	G	G	G	G	G	G	G	A	AG	AG	A	AG	A	G	G	G	G	G	G	G	AG	AG	AG	G	A	G	G	G	G	A	A	G	G	AG	AG	AG	G
JHI-Hv50k-2016-13583	1H	16061886	G	G	A	A	A	A	A	A	A	A	A	A	A	A	A	A	A	G	AG	AG	G	AG	G	A	A	A	A	A	A	A	AG	AG	A	A	G	A	A	A	A	A	G	A	A	AG	AG	AG	AG
JHI-Hv50k-2016-13621	1H	16440662	C	C	T	T	T	T	T	T	T	T	T	T	T	T	T	T	T	C	CT	CT	C	CT	C	T	T	T	T	T	T	T	CT	CT	T	T	C	T	T	T	T	T	C	T	T	CT	CT	CT	CT
SCRI_RS_122490	1H	16449728	A	A	G	G	G	G	G	G	G	G	G	G	G	G	G	G	G	A	AG	AG	A	AG	A	G	G	G	G	G	G	G	AG	AG	G	G	A	G	G	G	G	AG	A	G	G	AG	AG	AG	AG
JHI-Hv50k-2016-13699	1H	16449785	A	A	T	T	T	T	T	T	T	T	T	T	T	T	T	T	T	A	AT	AT	A	AT	A	T	T	T	T	T	T	T	AT	AT	T	T	A	T	T	T	T	T	A	T	T	AT	AT	AT	AT
JHI-Hv50k-2016-13780	1H	16614616	A	A	G	G	G	G	G	G	G	G	G	G	G	G	G	G	G	A	AG	AG	A	AG	A	G	G	G	G	G	G	G	AG	AG	G	G	A	G	G	G	G	G	A	G	G	AG	AG	AG	AG
JHI-Hv50k-2016-13961	1H	17001337	G	G	A	A	A	A	A	A	A	A	A	A	A	A	A	A	A	G	AG	AG	G	AG	G	A	A	A	A	A	A	A	AG	AG	A	A	G	A	A	A	A	A	G	A	A	AG	AG	AG	AG
JHI-Hv50k-2016-14002	1H	17189480	A	A	G	G	G	G	G	G	G	G	G	G	G	G	G	G	G	A	AG	AG	A	AG	A	AG	G	G	G	G	G	G	AG	AG	G	G	A	G	G	G	G	A	A	G	AG	AG	AG	AG	AG
SCRI_RS_217160	1H	17195993	G	G	A	A	A	A	A	A	A	A	A	A	A	A	A	A	A	G	AG	AG	G	AG	G	A	A	A	A	A	A	A	AG	AG	A	A	G	A	A	A	A	A	G	A	A	AG	AG	AG	AG
JHI-Hv50k-2016-14255	1H	17330498	G	G	C	C	C	C	C	C	C	C	C	C	C	C	C	C	C	G	CG	CG	G	CG	G	C	C	C	C	C	C	C	CG	CG	C	C	G	C	C	C	C	C	G	C	C	CG	CG	CG	CG
JHI-Hv50k-2016-14258	1H	17330751	G	G	A	A	A	A	A	A	A	A	A	A	A	A	A	A	A	G	AG	AG	G	AG	G	A	A	A	A	A	A	A	AG	AG	A	A	G	A	A	A	A	A	AG	A	A	AG	AG	AG	AG
JHI-Hv50k-2016-14263	1H	17331521	C	C	G	G	G	G	G	G	G	G	G	G	G	G	G	G	G	C	CG	CG	C	CG	C	G	G	G	G	G	G	G	CG	CG	G	G	C	G	G	G	G	G	C	G	G	CG	CG	CG	CG
SCRI_RS_151047	1H	17341588	T	T	C	C	C	C	C	C	C	C	C	C	C	C	C	C	C	T	CT	CT	T	CT	T	C	C	C	C	C	C	C	CT	CT	C	C	T	C	C	C	C	CT	T	C	C	CT	CT	CT	CT
SCRI_RS_235243	1H	17566590	G	G	T	T	T	T	T	T	T	T	T	T	T	T	T	T	T	G	GT	GT	G	GT	G	T	T	T	T	T	T	T	GT	GT	T	T	G	T	T	T	T	T	G	T	T	GT	GT	GT	GT
JHI-Hv50k-2016-14342	1H	17569802	G	G	C	C	C	C	C	C	C	C	C	C	C	C	C	C	C	G	CG	CG	G	CG	G	C	C	C	C	C	C	C	CG	CG	C	C	G	C	C	C	C	CG	G	C	C	CG	CG	CG	CG
11_10186	1H	17570246	A	A	G	G	G	G	G	G	G	G	G	G	G	G	G	G	G	A	AG	AG	A	AG	A	G	G	G	G	G	G	G	AG	AG	G	G	A	G	G	G	G	G	A	G	G	AG	AG	AG	AG
11_20440	1H	17583107	A	A	G	G	G	G	G	G	G	G	G	G	G	G	G	G	G	A	AG	AG	A	AG	A	G	G	G	G	G	G	G	AG	AG	G	G	A	G	G	G	G	G	A	G	G	AG	AG	AG	AG
JHI-Hv50k-2016-14476	1H	17901406	A	A	G	G	G	G	G	G	G	G	G	G	G	G	G	G	G	A	AG	AG	A	AG	A	G	G	G	G	G	G	G	AG	AG	G	G	A	G	G	G	G	G	A	G	G	AG	AG	AG	AG
SCRI_RS_117492	1H	17908362	G	G	A	A	A	A	A	A	A	A	A	A	A	A	A	A	A	G	AG	AG	G	AG	G	A	A	A	A	A	A	A	AG	AG	A	A	G	A	A	A	A	A	G	A	A	AG	AG	AG	AG
JHI-Hv50k-2016-14570	1H	17911522	T	T	C	C	C	C	C	C	C	C	C	C	C	C	C	C	C	T	CT	CT	T	CT	T	C	C	C	C	C	C	C	CT	CT	C	C	T	C	C	C	C	C	T	C	C	CT	CT	CT	CT
JHI-Hv50k-2016-14788	1H	18463485	C	C	G	G	G	G	G	G	G	G	G	G	G	G	G	G	G	C	CG	CG	C	CG	C	G	G	G	G	G	G	G	CG	C	G	G	C	G	G	G	G	G	CG	G	G	CG	CG	CG	CG
JHI-Hv50k-2016-14867	1H	18502156	A	A	G	G	G	G	G	G	G	G	G	G	G	G	G	G	G	A	AG	AG	A	AG	A	AG	G	G	G	G	G	G	AG	A	G	G	A	G	G	G	G	AG	AG	G	G	AG	AG	AG	AG
JHI-Hv50k-2016-14903	1H	18561685	G	G	A	A	A	A	A	A	A	A	A	A	A	A	A	A	A	G	AG	AG	G	AG	G	A	A	A	A	A	A	A	AG	G	A	A	G	A	A	A	A	A	G	A	A	AG	AG	AG	AG
JHI-Hv50k-2016-14904	1H	18561778	T	T	C	C	C	C	C	C	C	C	C	C	C	C	C	C	C	T	CT	CT	T	CT	T	C	C	C	C	C	C	C	CT	T	C	C	T	C	C	C	C	C	T	C	C	CT	CT	CT	CT
JHI-Hv50k-2016-14906	1H	18562904	G	G	T	T	T	T	T	T	T	T	T	T	T	T	T	T	T	G	GT	GT	G	GT	G	T	T	T	T	T	T	T	GT	G	T	T	G	T	T	T	T	T	G	T	T	GT	GT	GT	GT
JHI-Hv50k-2016-14907	1H	18563736	T	T	C	C	C	C	C	C	C	C	C	C	C	C	C	C	C	T	CT	CT	T	CT	T	C	C	C	C	C	C	C	CT	T	C	C	T	C	C	C	C	C	T	C	C	CT	CT	CT	CT
JHI-Hv50k-2016-14932	1H	18642819	C	C	T	T	T	T	T	T	T	T	T	T	T	T	T	T	T	C	CT	CT	C	CT	C	T	T	T	T	T	T	T	CT	C	T	T	C	T	T	T	T	T	CT	T	T	CT	CT	CT	CT
SCRI_RS_123187	1H	18664341	T	T	C	C	C	C	C	C	C	C	C	C	C	C	C	C	C	T	CT	CT	T	CT	T	C	C	C	C	C	C	C	CT	T	C	C	T	C	C	C	C	CT	CT	C	C	CT	CT	CT	CT
JHI-Hv50k-2016-14950	1H	18664781	T	T	C	C	C	C	C	C	C	C	CT	C	C	C	C	C	C	T	CT	CT	T	CT	T	C	C	C	C	C	C	C	CT	T	C	C	T	C	C	C	C	CT	CT	C	C	CT	CT	CT	CT
JHI-Hv50k-2016-15026	1H	18776161	T	T	C	C	C	C	C	C	C	C	C	C	C	C	C	C	C	T	CT	CT	T	CT	T	C	C	C	C	C	C	C	CT	T	C	C	T	C	C	C	C	C	CT	C	C	CT	CT	CT	CT
JHI-Hv50k-2016-15027	1H	18776441	T	T	C	C	C	C	C	C	C	C	C	C	C	C	C	C	C	T	CT	CT	T	CT	T	C	C	C	C	C	C	C	CT	T	C	C	T	C	C	C	C	C	CT	C	C	CT	CT	CT	CT
JHI-Hv50k-2016-15048	1H	18777910	T	T	C	C	C	C	C	C	C	C	C	C	C	C	C	C	C	T	CT	CT	T	CT	T	C	C	C	C	C	C	C	CT	T	C	C	T	C	C	C	C	C	CT	C	C	CT	CT	CT	CT
JHI-Hv50k-2016-15050	1H	18778011	A	A	C	C	C	C	C	C	C	C	C	C	C	C	C	C	C	A	AC	AC	A	AC	A	C	C	C	C	C	C	C	AC	A	C	C	A	C	C	C	C	C	AC	C	C	AC	AC	AC	AC
JHI-Hv50k-2016-15051	1H	18778066	A	A	G	G	G	G	G	G	G	G	G	G	G	G	G	G	G	A	AG	AG	A	AG	A	G	G	G	G	G	G	G	AG	A	G	G	A	G	G	G	G	G	AG	G	G	AG	AG	AG	AG
JHI-Hv50k-2016-15065	1H	18778946	A	A	G	G	G	G	G	G	G	G	G	G	G	G	G	G	G	A	AG	AG	A	AG	A	AG	G	G	G	G	G	G	AG	A	G	G	A	G	G	G	G	A	AG	G	G	AG	AG	AG	AG
JHI-Hv50k-2016-15066	1H	18779090	A	A	G	G	G	G	G	G	G	G	G	G	G	G	G	G	G	A	AG	AG	A	AG	A	G	G	G	G	G	G	G	AG	A	G	G	A	G	G	G	G	AG	AG	G	G	AG	AG	AG	AG
JHI-Hv50k-2016-15068	1H	18779328	A	A	G	G	G	G	G	G	G	G	G	G	G	G	G	G	G	A	AG	AG	A	AG	A	G	G	G	G	G	G	G	G	AG	G	G	A	G	G	G	G	G	G	G	G	G	G	G	G
JHI-Hv50k-2016-15072	1H	18779438	A	A	G	G	G	G	G	G	G	G	G	G	G	G	G	G	G	A	AG	AG	A	AG	A	G	G	G	G	G	G	G	A	A	G	G	A	G	G	G	G	A	A	G	G	A	A	A	A
JHI-Hv50k-2016-15073	1H	18779490	C	C	T	T	T	T	T	T	T	T	T	T	T	T	T	T	T	C	CT	CT	C	CT	C	T	T	T	T	T	T	T	CT	C	T	T	C	T	T	T	T	T	CT	T	T	CT	CT	CT	CT
JHI-Hv50k-2016-15075	1H	18779587	C	C	T	T	T	T	T	T	T	T	T	T	T	T	T	T	T	C	CT	CT	C	CT	C	T	T	T	T	T	T	T	CT	C	T	T	C	T	T	T	T	T	CT	T	T	CT	CT	CT	CT
JHI-Hv50k-2016-15082	1H	18779793	G	G	C	C	C	C	C	C	C	C	C	C	C	C	C	C	C	G	CG	CG	G	CG	G	C	C	C	C	C	C	C	CG	G	C	C	G	C	C	C	C	C	CG	C	C	CG	CG	CG	CG
JHI-Hv50k-2016-15099	1H	18780524	G	G	T	T	T	T	T	T	T	T	T	T	T	T	T	T	T	G	GT	GT	G	GT	G	T	T	T	T	T	T	T	GT	G	T	T	G	T	T	T	T	T	GT	T	T	GT	GT	GT	GT
JHI-Hv50k-2016-15118	1H	18793606	C	C	T	T	T	T	T	T	T	T	T	T	T	T	T	T	T	C	CT	CT	C	CT	C	T	T	T	T	T	T	T	T	C	T	T	C	T	T	T	T	T	CT	T	T	CT	CT	CT	CT
JHI-Hv50k-2016-15134	1H	18802688	G	G	C	C	C	C	C	C	C	C	C	C	C	C	C	C	C	G	CG	CG	G	CG	G	C	C	C	C	C	C	C	C	G	C	C	G	C	C	C	C	C	CG	C	C	CG	CG	CG	CG
JHI-Hv50k-2016-15135	1H	18802952	G	G	A	A	A	A	A	A	A	A	A	A	A	A	A	A	A	G	AG	AG	G	AG	G	A	A	A	A	A	A	A	A	G	A	A	G	A	A	A	A	A	AG	A	A	AG	AG	AG	AG
JHI-Hv50k-2016-15136	1H	18803165	C	C	T	T	T	T	T	T	T	T	T	T	T	T	T	T	T	C	CT	CT	C	CT	C	T	T	T	T	T	T	T	T	C	T	T	C	T	T	T	T	T	CT	T	T	CT	CT	CT	CT
JHI-Hv50k-2016-15143	1H	18803599	G	G	C	C	C	C	C	C	C	C	C	C	C	C	C	C	C	G	CG	CG	G	CG	G	C	C	C	C	C	C	C	C	G	C	C	G	C	C	C	C	C	CG	C	C	CG	CG	CG	CG
JHI-Hv50k-2016-15149	1H	18806841	C	C	T	T	T	T	T	T	T	T	T	T	T	T	T	T	T	C	CT	CT	C	CT	C	T	T	T	T	T	T	T	T	C	T	T	C	T	T	T	T	T	CT	T	T	CT	CT	CT	CT
JHI-Hv50k-2016-15151	1H	18807092	A	A	G	G	G	G	G	G	G	G	G	G	G	G	G	G	G	A	AG	AG	A	AG	A	G	G	G	G	G	G	G	G	A	G	G	A	G	G	G	G	G	AG	G	G	AG	AG	AG	AG
JHI-Hv50k-2016-15152	1H	18807230	T	T	C	C	C	C	C	C	C	C	C	C	C	C	C	C	C	T	CT	CT	T	CT	T	C	C	C	C	C	C	C	C	T	C	C	T	C	C	C	C	CT	CT	C	C	CT	CT	CT	CT
JHI-Hv50k-2016-15160	1H	18807696	T	T	C	C	C	C	C	C	C	C	C	C	C	C	C	C	C	T	CT	CT	T	CT	T	C	C	C	C	C	C	C	C	T	C	C	T	C	C	C	C	CT	CT	C	C	CT	CT	CT	CT
JHI-Hv50k-2016-15183	1H	18846135	G	G	C	C	C	C	C	C	C	C	C	C	C	C	C	C	C	G	CG	CG	G	CG	G	C	C	C	C	C	C	C	C	G	C	C	G	C	C	C	C	C	CG	C	C	CG	CG	CG	CG
JHI-Hv50k-2016-15195	1H	18846585	A	A	G	G	G	G	G	G	G	G	G	G	G	G	G	G	G	A	AG	AG	A	AG	A	G	G	G	G	G	G	G	G	A	G	G	A	G	G	G	G	AG	AG	G	G	AG	AG	AG	AG
SCRI_RS_176084	1H	19122608	C	C	G	G	G	G	G	G	G	G	G	G	G	G	G	G	G	C	CG	CG	C	CG	C	G	G	G	G	G	G	G	G	C	G	G	C	G	CG	G	G	G	CG	G	G	CG	CG	CG	CG
JHI-Hv50k-2016-15283	1H	19122857	G	G	A	A	A	A	A	A	A	A	A	A	A	A	A	A	A	G	AG	AG	G	AG	G	A	A	A	A	A	A	A	A	G	A	A	G	A	AG	A	A	A	AG	A	A	AG	AG	AG	AG
JHI-Hv50k-2016-15302	1H	19270504	C	C	T	T	T	T	T	T	T	T	T	T	T	T	T	T	T	C	CT	CT	C	CT	C	T	T	T	T	T	T	T	T	C	T	T	C	T	CT	T	T	T	CT	T	T	CT	CT	CT	CT
11_21048	1H	19370549	C	C	A	A	A	A	A	A	A	A	A	A	A	A	A	A	A	C	AC	AC	C	AC	C	A	A	A	A	A	A	A	A	C	A	A	C	A	AC	A	A	A	AC	A	A	AC	AC	AC	AC
JHI-Hv50k-2016-15317	1H	19370796	G	G	T	T	T	T	T	T	T	T	T	T	T	T	T	T	T	G	GT	GT	G	GT	G	T	T	T	T	T	T	T	T	G	T	T	G	T	GT	T	T	T	G	T	T	G	G	G	G
JHI-Hv50k-2016-15319	1H	19371008	C	C	G	G	G	G	G	G	G	G	G	G	G	G	G	G	G	C	CG	CG	C	CG	C	G	G	G	G	G	G	G	G	C	G	G	C	G	CG	G	G	CG	CG	G	G	CG	CG	CG	CG
JHI-Hv50k-2016-15323	1H	19464502	T	T	C	C	T	C	C	C	C	C	C	C	C	C	C	CT	C	T	T	T	T	T	T	C	C	C	C	C	C	C	T	T	T	C	T	C	CT	C	C	T	CT	C	C	T	CT	CT	T
JHI-Hv50k-2016-15324	1H	19466847	G	G	A	A	G	A	A	A	A	A	A	A	A	A	A	AG	A	G	G	G	G	G	G	A	A	A	A	A	A	A	G	G	G	A	G	A	AG	A	A	G	AG	A	A	G	AG	AG	G
JHI-Hv50k-2016-15327	1H	19468893	A	A	G	G	A	G	G	G	G	G	G	G	G	G	G	AG	G	A	A	A	A	A	A	G	G	G	G	G	G	G	A	A	A	G	A	G	AG	G	G	A	AG	G	G	A	AG	AG	A
JHI-Hv50k-2016-15328	1H	19469279	C	C	T	T	C	T	T	T	T	T	T	T	T	T	T	CT	T	C	C	C	C	C	C	T	T	T	T	T	T	T	C	C	C	T	C	T	CT	T	T	C	CT	T	T	C	CT	CT	C
JHI-Hv50k-2016-15348	1H	19673383	C	C	T	T	C	T	T	T	T	T	T	T	T	T	T	CT	T	C	C	C	C	C	C	T	T	T	T	T	T	T	C	C	C	T	C	T	CT	T	T	C	CT	T	T	C	CT	CT	C
JHI-Hv50k-2016-15349	1H	19673620	G	G	A	A	G	A	A	A	A	A	A	A	A	A	A	AG	A	G	G	G	G	G	G	A	A	A	A	A	A	A	G	G	G	A	G	A	AG	A	A	G	AG	A	A	G	AG	AG	G
JHI-Hv50k-2016-15350	1H	19673687	A	A	G	G	A	G	G	G	G	G	G	G	G	G	G	AG	G	A	A	A	A	A	A	G	G	G	G	G	G	G	A	A	A	G	A	G	AG	G	G	A	AG	G	G	A	AG	AG	A
JHI-Hv50k-2016-15407	1H	19951842	C	C	A	A	A	A	A	A	A	A	A	A	A	A	A	A	A	C	C	C	C	C	C	A	A	A	A	A	A	A	C	C	C	A	C	A	AC	A	A	AC	AC	A	A	C	AC	AC	C
JHI-Hv50k-2016-15408	1H	19951982	A	A	G	G	G	G	G	G	G	G	G	G	G	G	G	G	G	A	A	A	A	A	A	G	G	G	G	G	G	G	A	A	A	G	A	G	AG	G	G	A	AG	G	G	A	AG	AG	A
JHI-Hv50k-2016-15410	1H	19953793	A	A	G	G	G	G	G	G	G	G	G	G	G	G	G	G	G	A	A	A	A	A	A	G	G	G	G	G	G	G	A	A	A	G	A	G	AG	G	G	A	AG	G	G	A	AG	AG	A
JHI-Hv50k-2016-15414	1H	19956443	T	T	C	C	C	C	C	C	C	C	C	C	C	C	C	C	C	T	T	T	T	T	T	C	C	C	C	C	C	C	T	T	T	C	T	C	CT	C	C	T	CT	C	C	T	CT	CT	T
JHI-Hv50k-2016-15419	1H	19957937	A	A	G	G	G	G	G	G	G	G	G	G	G	G	G	G	G	A	A	A	A	A	A	G	G	G	G	G	G	G	A	A	A	G	A	G	AG	G	G	A	AG	G	G	A	AG	AG	A
JHI-Hv50k-2016-15607	1H	20318267	G	G	A	A	A	A	A	A	A	A	A	A	A	A	A	A	A	G	G	G	G	G	G	A	A	A	A	A	A	A	G	G	G	A	G	A	AG	A	A	G	AG	A	A	G	AG	A	G
JHI-Hv50k-2016-15705	1H	20485873	G	G	A	A	A	A	A	A	A	A	A	A	A	A	A	A	A	G	G	G	G	G	G	A	A	A	A	A	A	A	G	G	G	A	G	A	AG	A	A	AG	AG	A	A	G	AG	A	G
JHI-Hv50k-2016-15707	1H	20486219	A	A	G	G	G	G	G	G	G	G	G	G	G	G	G	G	G	A	A	A	A	A	A	G	G	G	G	G	G	G	A	A	A	G	A	G	AG	G	G	A	AG	G	G	A	AG	G	A
JHI-Hv50k-2016-15718	1H	20488795	G	G	A	A	A	A	A	A	A	A	A	A	A	A	A	A	A	G	G	G	G	G	G	A	A	A	A	A	A	A	G	G	G	A	G	A	AG	A	A	AG	AG	A	A	G	AG	A	G
JHI-Hv50k-2016-15722	1H	20489377	T	T	C	C	C	C	C	C	C	C	C	C	C	C	C	C	C	T	T	T	T	T	T	C	C	C	C	C	C	C	T	T	T	C	T	C	CT	C	C	T	CT	C	C	T	CT	C	T
JHI-Hv50k-2016-16128	1H	22566234	T	T	C	C	CT	CT	CT	CT	C	C	C	CT	C	C	CT	CT	CT	T	T	T	T	T	T	CT	CT	CT	CT	CT	CT	CT	T	T	T	CT	T	CT	CT	C	C	T	T	CT	CT	T	T	CT	T
JHI-Hv50k-2016-16903	1H	29070448	C	C	G	G	C	C	C	C	C	C	C	C	C	C	C	C	C	C	C	C	C	C	C	C	C	C	C	C	C	C	C	C	C	C	C	C	C	C	C	C	C	C	C	C	C	C	C
JHI-Hv50k-2016-16906	1H	29071003	G	G	A	A	G	G	G	G	G	G	G	G	G	G	G	G	G	G	G	G	G	G	G	G	G	G	G	G	G	G	G	G	G	G	G	G	G	G	G	G	G	G	G	G	G	G	G
JHI-Hv50k-2016-16907	1H	29071268	C	C	T	T	C	C	C	C	C	C	C	C	C	C	C	C	C	C	C	C	C	C	C	C	C	C	C	C	C	C	C	C	C	C	C	C	C	C	C	C	C	C	C	C	C	C	C
JHI-Hv50k-2016-16908	1H	29071299	A	A	G	G	A	A	A	A	A	A	A	A	A	A	A	A	A	A	A	A	A	A	A	A	A	A	A	A	A	A	A	A	A	A	A	A	A	A	A	A	A	A	A	A	A	A	A
JHI-Hv50k-2016-16911	1H	29071414	C	C	T	T	C	C	C	C	C	C	C	C	C	C	C	C	C	C	C	C	C	C	C	C	C	C	C	C	C	C	C	C	C	C	C	C	C	C	C	C	C	C	C	C	C	C	C
JHI-Hv50k-2016-16913	1H	29072659	T	T	A	A	T	T	T	T	T	T	T	T	T	T	T	T	T	T	T	T	T	T	T	T	T	T	T	T	T	T	T	T	T	T	T	T	T	T	T	T	T	T	T	T	T	T	T
JHI-Hv50k-2016-16918	1H	29074324	T	T	C	C	T	T	T	T	T	T	T	T	T	T	T	T	T	T	T	T	T	T	T	T	T	T	T	T	T	T	T	T	T	T	T	T	T	T	T	T	T	T	T	T	T	T	T
JHI-Hv50k-2016-16921	1H	29074416	G	G	A	A	G	G	G	G	G	G	G	G	G	G	G	G	G	G	G	G	G	G	G	G	G	G	G	G	G	G	G	G	G	G	G	G	G	G	G	AG	G	G	G	G	G	G	G
JHI-Hv50k-2016-16923	1H	29074631	G	G	A	A	G	G	G	G	G	G	G	G	G	G	G	G	G	G	G	G	G	G	G	G	G	G	G	G	G	G	G	G	G	G	G	G	G	G	G	AG	G	G	G	G	G	G	G
JHI-Hv50k-2016-16924	1H	29074742	A	A	T	T	A	A	A	A	A	A	A	A	A	A	A	A	A	A	A	A	A	A	A	A	A	A	A	A	A	A	A	A	A	A	A	A	A	A	A	AT	A	A	A	A	A	A	A
JHI-Hv50k-2016-16927	1H	29074893	T	T	C	C	T	T	T	T	T	T	T	T	T	T	T	T	T	T	T	T	T	T	T	T	T	T	T	T	T	T	T	T	T	T	T	T	T	T	T	T	T	T	T	T	T	T	T
JHI-Hv50k-2016-16928	1H	29075095	C	C	G	G	C	C	C	C	C	C	C	C	C	C	C	C	CG	C	C	C	C	C	C	G	CG	C	CG	CG	CG	C	CG	C	CG	C	C	C	C	C	C	CG	CG	CG	CG	C	C	C	C
JHI-Hv50k-2016-16929	1H	29075109	A	A	G	G	A	A	A	A	A	A	A	A	A	A	A	A	A	A	A	A	A	A	A	A	A	A	A	A	A	A	A	A	A	A	A	A	A	A	A	A	A	A	A	A	A	A	A
JHI-Hv50k-2016-16965	1H	29229384	G	G	C	C	G	G	G	G	G	G	G	G	G	G	G	G	G	G	G	G	G	G	G	G	G	G	G	G	G	G	G	G	G	G	G	G	G	G	G	G	G	G	G	G	G	G	G
JHI-Hv50k-2016-17006	1H	29880291	A	A	C	C	A	A	A	A	A	A	A	A	A	A	A	A	AC	A	A	A	A	A	A	A	AC	AC	AC	AC	AC	AC	AC	AC	AC	A	A	A	A	A	A	AC	A	AC	AC	AC	AC	AC	AC
12_30817	1H	30299159	G	G	A	A	A	A	A	A	A	A	A	A	A	A	A	A	A	G	G	G	G	G	G	A	A	A	A	A	A	A	AG	AG	AG	AG	A	AG	A	G	A	AG	AG	A	A	AG	AG	AG	AG
JHI-Hv50k-2016-17265	1H	31352574	T	T	C	C	T	T	T	T	T	T	T	T	T	T	T	T	T	T	T	T	T	T	T	T	T	T	T	T	T	T	T	T	T	T	T	T	T	T	T	T	T	T	T	T	T	T	T
JHI-Hv50k-2016-17275	1H	31354357	C	C	G	G	C	C	C	C	C	C	C	C	C	C	C	C	C	C	C	C	C	C	C	C	C	C	C	C	C	C	C	C	C	C	C	C	C	C	C	C	C	C	C	C	C	C	C
JHI-Hv50k-2016-17277	1H	31354447	C	C	T	T	C	C	C	C	C	C	C	C	C	C	C	C	C	C	C	C	C	C	C	C	C	C	C	C	C	C	C	C	C	C	C	C	C	C	C	CT	C	C	C	C	C	C	C
12_30336	1H	31676923	G	G	A	A	G	G	G	G	G	G	G	G	G	G	G	G	G	G	G	G	G	G	G	G	G	G	G	G	G	G	G	G	G	G	G	G	G	G	G	AG	G	G	G	G	G	G	G
JHI-Hv50k-2016-17481	1H	31677013	A	A	G	G	A	A	A	A	A	A	A	A	A	A	A	A	A	A	A	A	A	A	A	A	A	A	A	A	A	A	A	A	A	A	A	A	A	A	A	A	A	A	A	A	A	A	A
SCRI_RS_114047	1H	31685164	G	G	A	A	G	G	G	G	G	G	G	G	G	G	G	G	G	G	G	G	G	G	G	G	G	G	G	G	G	G	G	G	G	G	G	G	G	G	G	G	G	G	G	G	G	G	G
SCRI_RS_193392	1H	31685463	G	G	C	C	G	G	G	G	G	G	G	G	G	G	G	G	G	G	G	G	G	G	G	G	G	G	G	G	G	G	G	G	G	G	G	G	G	G	G	CG	G	G	G	G	G	G	G
JHI-Hv50k-2016-17526	1H	32102667	A	A	G	G	A	A	A	A	A	A	A	A	A	A	A	A	A	A	A	A	A	A	A	A	A	A	A	A	A	A	A	A	A	A	A	A	A	A	A	A	A	A	A	A	A	A	A
JHI-Hv50k-2016-17533	1H	32178059	G	G	A	A	G	G	G	G	G	G	G	G	G	G	G	G	G	G	G	G	G	G	G	G	G	G	G	G	G	G	G	G	G	G	G	G	G	G	G	AG	G	G	G	G	G	G	G
JHI-Hv50k-2016-17683	1H	33444712	T	T	G	G	T	T	T	T	T	T	T	T	T	T	T	T	GT	T	T	T	T	T	T	GT	GT	GT	GT	GT	GT	GT	GT	GT	T	T	T	T	T	T	T	GT	GT	GT	GT	T	GT	GT	T
SCRI_RS_153785	1H	33444893	T	T	G	G	T	T	T	T	T	T	T	T	T	T	T	T	T	T	T	T	T	T	T	T	T	T	T	T	T	T	T	T	T	T	T	T	T	T	T	T	T	T	T	T	T	T	T
SCRI_RS_170869	1H	33846707	A	A	G	G	A	A	A	A	A	A	A	A	A	A	A	A	A	A	A	A	A	A	A	A	A	A	A	A	A	A	A	A	A	A	A	A	A	A	A	A	A	A	A	A	A	A	A
JHI-Hv50k-2016-17765	1H	34086518	A	A	C	C	A	A	A	A	A	A	A	A	A	A	A	A	A	A	A	A	A	A	A	A	A	A	A	A	A	A	A	A	A	A	A	A	A	A	A	A	A	A	A	A	A	A	A
11_10764	1H	34087694	G	G	A	A	G	G	G	G	G	G	G	G	G	G	G	G	G	G	G	G	G	G	G	G	G	G	G	G	G	G	G	G	G	G	G	G	G	G	G	G	G	G	G	G	G	G	G
JHI-Hv50k-2016-17846	1H	35612698	C	C	T	T	C	C	C	C	C	C	C	C	C	C	C	C	C	C	C	C	C	C	C	C	C	C	C	C	C	C	C	C	C	C	C	C	C	C	C	CT	C	C	C	C	C	C	C
JHI-Hv50k-2016-17849	1H	35613995	G	G	A	A	G	G	G	G	G	G	G	G	G	G	G	G	G	G	G	G	G	G	G	G	G	G	G	G	G	G	G	G	G	G	G	G	G	G	G	G	G	G	G	G	G	G	G
JHI-Hv50k-2016-17850	1H	35614456	A	A	C	C	A	A	A	A	A	A	A	A	A	A	A	A	A	A	A	A	A	A	A	A	A	A	A	A	A	A	A	A	A	A	A	A	A	A	A	A	A	A	A	A	A	A	A
JHI-Hv50k-2016-17879	1H	35681722	A	A	C	C	A	A	A	A	A	A	A	A	A	A	A	A	A	A	A	A	A	A	A	A	A	A	A	A	A	A	A	A	A	A	A	A	A	A	A	A	A	A	A	A	A	A	A
JHI-Hv50k-2016-17883	1H	35723813	A	A	G	G	A	A	A	A	A	A	A	A	A	A	A	A	A	A	A	A	A	A	A	A	A	A	A	A	A	A	A	A	A	A	A	A	A	A	A	A	A	A	A	A	A	A	A
JHI-Hv50k-2016-17885	1H	35724537	C	C	T	T	C	C	C	C	C	C	C	C	C	C	C	C	C	C	C	C	C	C	C	C	C	C	C	C	C	C	C	C	C	C	C	C	C	C	C	CT	C	C	C	C	C	C	C
SCRI_RS_189483	1H	35725028	A	A	G	G	A	A	A	A	A	A	A	A	A	A	A	A	A	A	A	A	A	A	A	AG	A	A	A	A	A	A	A	A	A	A	A	A	A	A	A	A	A	A	A	A	A	A	A
JHI-Hv50k-2016-17888	1H	35725314	T	T	C	C	T	T	T	T	T	T	T	T	T	T	T	T	T	T	T	T	T	T	T	T	T	T	T	T	T	T	T	T	T	T	T	T	T	T	T	T	T	T	T	T	T	T	T
JHI-Hv50k-2016-17892	1H	35726250	G	G	A	A	G	G	G	G	G	G	G	G	G	G	G	G	G	G	G	G	G	G	G	G	G	G	G	G	G	G	G	G	G	G	G	G	G	G	G	G	G	G	G	G	G	G	G
JHI-Hv50k-2016-17893	1H	35726810	A	A	C	C	A	A	A	A	A	A	A	A	A	A	A	A	A	A	A	A	A	A	A	A	A	A	A	A	A	A	A	A	A	A	A	A	A	A	A	A	A	A	A	A	A	A	A
JHI-Hv50k-2016-17894	1H	35727080	C	C	T	T	C	C	C	C	C	C	C	C	C	C	C	C	C	C	C	C	C	C	C	C	C	C	C	C	C	C	C	C	C	C	C	C	C	C	C	C	C	C	C	C	C	C	C
JHI-Hv50k-2016-17896	1H	35727318	A	A	G	G	A	A	A	A	A	A	A	A	A	A	A	A	AG	A	A	A	A	A	A	AG	AG	AG	AG	AG	AG	AG	AG	AG	AG	A	A	A	A	A	A	A	AG	AG	A	AG	AG	AG	AG
JHI-Hv50k-2016-17900	1H	35728018	G	G	A	A	G	G	G	G	G	G	G	G	G	G	G	G	G	G	G	G	G	G	G	G	G	G	G	G	G	G	G	G	G	G	G	G	G	G	G	G	G	G	G	G	G	G	G
JHI-Hv50k-2016-17902	1H	35728427	A	A	G	G	A	A	A	A	A	A	A	A	A	A	A	A	A	A	A	A	A	A	A	A	A	A	A	A	A	A	A	A	A	A	A	A	A	A	A	A	A	A	A	A	A	A	A
JHI-Hv50k-2016-17904	1H	35728944	G	G	C	C	G	G	G	G	G	G	G	G	G	G	G	G	G	G	G	G	G	G	G	G	G	G	G	G	G	G	G	G	G	G	G	G	G	G	G	G	G	G	G	G	G	G	G
JHI-Hv50k-2016-17905	1H	35728954	C	C	G	G	C	C	C	C	C	C	C	C	C	C	C	C	C	C	C	C	C	C	C	C	C	C	C	C	C	C	C	C	C	C	C	C	C	C	C	C	C	C	C	C	C	C	C
JHI-Hv50k-2016-17906	1H	35729093	T	T	C	C	T	T	T	T	T	T	T	T	T	T	T	T	T	T	T	T	T	T	T	T	T	T	T	T	T	T	T	T	T	T	T	T	T	T	T	T	T	T	T	T	T	T	T
JHI-Hv50k-2016-17907	1H	35729187	T	T	C	C	T	T	T	T	T	T	T	T	T	T	T	T	T	T	T	T	T	T	T	T	T	T	T	T	T	T	T	T	T	T	T	T	T	T	T	T	T	T	T	T	T	T	T
SCRI_RS_140837	1H	36073806	G	G	A	A	G	G	G	G	G	G	G	G	G	G	G	G	G	G	G	G	G	G	G	G	G	G	G	G	G	G	G	G	G	G	G	G	G	G	G	G	G	G	G	G	G	G	G
JHI-Hv50k-2016-17965	1H	36073867	A	A	G	G	A	A	A	A	A	A	A	A	A	A	A	A	A	A	A	A	A	A	A	A	A	A	A	A	A	A	A	A	A	A	A	A	A	A	A	A	A	A	A	A	A	A	A
JHI-Hv50k-2016-17966	1H	36074373	A	A	G	G	A	A	A	A	A	A	A	A	A	A	A	A	A	A	A	A	A	A	A	A	A	A	A	A	A	A	A	A	A	A	A	A	A	A	A	A	A	A	A	A	A	A	A
JHI-Hv50k-2016-17967	1H	36074648	C	C	G	G	C	C	C	C	C	C	C	C	C	C	C	C	C	C	C	C	C	C	C	CG	CG	CG	CG	CG	C	CG	CG	CG	CG	C	C	C	C	C	C	CG	CG	CG	C	C	CG	CG	C
JHI-Hv50k-2016-17993	1H	36170507	G	G	A	A	G	G	G	G	G	G	G	G	G	G	G	G	G	G	G	G	G	G	G	G	G	G	G	G	G	G	G	G	G	G	G	G	G	G	G	AG	G	G	G	G	G	G	G
SCRI_RS_184784	1H	36171029	T	T	C	C	T	T	T	T	T	T	T	T	T	T	T	T	T	T	T	T	T	T	T	T	T	T	T	T	T	T	T	T	T	T	T	T	T	T	T	T	T	T	T	T	T	T	T
SCRI_RS_11615	1H	36439607	T	T	C	C	T	T	T	T	T	T	T	T	T	T	T	T	T	T	T	T	T	T	T	CT	T	T	T	T	T	T	T	T	T	T	T	T	T	T	T	T	T	T	T	T	T	T	T
JHI-Hv50k-2016-18006	1H	36439765	C	C	T	T	C	C	C	C	C	C	C	C	C	C	C	C	C	C	C	C	C	C	C	C	C	C	C	C	C	C	C	C	C	C	C	C	C	C	C	C	C	C	C	C	C	C	C
JHI-Hv50k-2016-18027	1H	36450777	C	C	T	T	C	C	C	C	C	C	C	C	C	C	C	C	C	C	C	C	C	C	C	C	C	C	C	C	C	C	C	C	C	C	C	C	C	C	C	C	C	C	C	C	C	C	C
JHI-Hv50k-2016-18032	1H	36455926	A	A	G	G	A	A	A	A	A	A	A	A	A	A	A	A	A	A	A	A	A	A	A	A	A	A	A	A	A	A	A	A	A	A	A	A	A	A	A	A	A	A	A	A	A	A	A
JHI-Hv50k-2016-18042	1H	36457358	T	T	C	C	T	T	T	T	T	T	T	T	T	T	T	T	T	T	T	T	T	T	T	CT	T	T	T	T	T	T	T	T	T	T	T	T	T	T	T	CT	CT	T	T	T	T	T	T
JHI-Hv50k-2016-18043	1H	36457484	C	C	T	T	C	C	C	C	C	C	C	C	C	C	C	C	C	C	C	C	C	C	C	C	C	C	C	C	C	C	C	C	C	C	C	C	C	C	C	CT	C	C	C	C	C	C	C
SCRI_RS_189637	1H	36457833	C	C	T	T	C	C	C	C	C	C	C	C	C	C	C	C	C	C	C	C	C	C	C	C	C	C	C	C	C	C	C	C	C	C	C	C	C	C	C	C	C	C	C	C	C	C	C
SCRI_RS_160545	1H	36462613	A	A	G	G	A	A	A	A	A	A	A	A	A	A	A	A	A	A	A	A	A	A	A	A	A	A	A	A	A	A	A	A	A	A	A	A	A	A	A	A	A	A	A	A	A	A	A
11_10275	1H	36687040	G	G	A	A	G	G	G	G	G	G	G	G	G	G	G	G	G	G	G	G	G	G	G	G	G	G	G	G	G	G	G	G	G	G	G	G	G	G	G	AG	G	G	G	G	G	G	G
JHI-Hv50k-2016-18068	1H	36739223	A	A	T	T	A	A	A	A	A	A	A	A	A	A	A	A	A	A	A	A	A	A	A	A	A	A	A	A	A	A	A	A	A	A	A	A	A	A	A	A	A	A	A	A	A	A	A
JHI-Hv50k-2016-18132	1H	36948211	A	A	G	G	A	A	A	A	A	A	A	A	A	A	A	A	A	A	A	A	A	A	A	A	A	A	A	A	A	A	A	A	A	A	A	A	A	A	A	A	A	A	A	A	A	A	A
SCRI_RS_147042	1H	36948325	G	G	A	A	G	G	G	G	G	G	G	G	G	G	G	G	C	G	G	G	G	G	G	C	C	C	C	C	C	C	C	C	C	G	G	G	G	G	G	CT	C	C	C	C	C	C	C
JHI-Hv50k-2016-18133	1H	36948325	C	C	T	T	C	C	C	C	C	C	C	C	C	C	C	C	G	C	C	C	C	C	C	G	G	G	G	G	G	G	G	G	G	C	C	C	C	C	C	AG	G	G	G	G	G	G	G
JHI-Hv50k-2016-18134	1H	36948337	A	A	G	G	A	A	A	A	A	A	A	A	A	A	A	A	A	A	A	A	A	A	A	A	A	A	A	A	A	A	A	A	A	A	A	A	A	A	A	A	A	A	A	A	A	A	A
JHI-Hv50k-2016-18138	1H	36948781	A	A	G	G	A	A	A	A	A	A	A	A	A	A	A	A	A	A	A	A	A	A	A	AG	A	A	A	A	A	A	A	A	A	A	A	A	A	A	A	A	A	A	A	A	A	A	A
JHI-Hv50k-2016-18139	1H	36948994	T	T	C	C	T	T	T	T	T	T	T	T	T	T	T	T	T	T	T	T	T	T	T	T	T	T	T	T	T	T	T	T	T	T	T	T	T	T	T	T	T	T	T	T	T	T	T
JHI-Hv50k-2016-18141	1H	36949091	G	G	T	T	G	G	G	G	G	G	G	G	G	G	G	G	G	G	G	G	G	G	G	G	G	G	G	G	G	G	G	G	G	G	G	G	G	G	G	GT	G	G	G	G	G	G	G
JHI-Hv50k-2016-18142	1H	36949094	G	G	T	T	G	G	G	G	G	G	G	G	G	G	G	G	G	G	G	G	G	G	G	G	G	G	G	G	G	G	G	G	G	G	G	G	G	G	G	T	G	G	G	G	G	G	G
JHI-Hv50k-2016-18149	1H	36950290	C	C	T	T	C	C	C	C	C	C	C	C	C	C	C	C	C	C	C	C	C	C	C	C	C	C	C	C	C	C	C	C	C	C	C	C	C	C	C	CT	C	C	C	C	C	C	C
11_10597	1H	37114410	A	A	G	G	A	A	A	A	A	A	A	A	A	A	A	A	A	A	A	A	A	A	A	A	A	A	A	A	A	A	A	A	A	A	A	A	A	A	A	A	A	A	A	A	A	A	A
JHI-Hv50k-2016-18158	1H	37121216	G	G	T	T	G	G	G	G	G	G	G	G	G	G	G	G	G	G	G	G	G	G	G	G	G	G	G	G	G	G	G	G	G	G	G	G	G	G	G	GT	G	G	G	G	G	G	G
JHI-Hv50k-2016-18159	1H	37121276	A	A	G	G	A	A	A	A	A	A	A	A	A	A	A	A	A	A	A	A	A	A	A	A	A	A	A	A	A	A	A	A	A	A	A	A	A	A	A	A	A	A	A	A	A	A	A
JHI-Hv50k-2016-18160	1H	37121657	C	C	T	T	C	C	C	C	C	C	C	C	C	C	C	C	C	C	C	C	C	C	C	C	C	C	C	C	C	C	C	C	C	C	C	C	C	C	C	T	C	C	C	C	C	C	C
11_20514	1H	37164507	T	T	C	C	T	T	T	T	T	T	T	T	T	T	T	T	A	T	T	T	T	T	T	A	A	A	A	A	A	A	A	A	A	T	T	T	T	T	T	A	A	A	A	A	A	A	A
JHI-Hv50k-2016-18163	1H	37164507	A	A	G	G	A	A	A	A	A	A	A	A	A	A	A	A	T	A	A	A	A	A	A	T	T	T	T	T	T	T	T	T	T	A	A	A	A	A	A	T	T	T	T	T	T	T	T
SCRI_RS_187264	1H	37165144	T	T	A	A	T	T	T	T	T	T	T	T	T	T	T	T	T	T	T	T	T	T	T	T	T	T	T	T	T	T	T	T	T	T	T	T	T	T	T	T	T	T	T	T	T	T	T
JHI-Hv50k-2016-18180	1H	37166019	C	C	G	G	C	C	C	C	C	C	C	C	C	C	C	C	C	C	C	C	C	C	C	C	C	C	C	C	C	C	C	C	C	C	C	C	C	C	C	C	C	C	C	C	C	C	C
JHI-Hv50k-2016-18188	1H	37317897	T	T	C	C	T	T	T	T	T	T	T	T	T	T	T	T	T	T	T	T	T	T	T	T	T	T	T	T	T	T	T	T	T	T	T	T	T	T	T	T	T	T	T	T	T	T	T
JHI-Hv50k-2016-18189	1H	37318958	A	A	C	C	A	A	A	A	A	A	A	A	A	A	A	A	AC	A	A	A	A	A	A	A	AC	AC	AC	AC	AC	AC	AC	AC	AC	A	A	A	A	A	A	AC	A	AC	AC	AC	AC	AC	AC
JHI-Hv50k-2016-18206	1H	37376167	A	A	T	T	A	A	A	A	A	A	A	A	A	A	A	A	A	A	A	A	A	A	A	A	A	A	A	A	A	A	A	A	A	A	A	A	A	A	A	AT	A	A	A	A	A	A	A
JHI-Hv50k-2016-18209	1H	37377299	T	T	A	A	T	T	T	T	T	T	T	T	T	T	T	T	T	T	T	T	T	T	T	T	T	T	T	T	T	T	T	T	T	T	T	T	T	T	T	T	T	T	T	T	T	T	T
JHI-Hv50k-2016-18211	1H	37377514	A	A	G	G	A	A	A	A	A	A	A	A	A	A	A	A	A	A	A	A	A	A	A	A	A	A	A	A	A	A	A	A	A	A	A	A	A	A	A	A	A	A	A	A	A	A	A
SCRI_RS_183171	1H	37378707	C	C	T	T	C	C	C	C	C	C	C	C	C	C	C	C	C	C	C	C	C	C	C	C	C	C	C	C	C	C	C	C	C	C	C	C	C	C	C	CT	C	C	C	C	C	C	C
JHI-Hv50k-2016-18214	1H	37379517	T	T	C	C	T	T	T	T	T	T	T	T	T	T	T	T	T	T	T	T	T	T	T	T	T	T	T	T	T	T	T	T	T	T	T	T	T	T	T	T	T	T	T	T	T	T	T
JHI-Hv50k-2016-18239	1H	37693816	A	A	G	G	A	A	A	A	A	A	A	A	A	A	A	A	A	A	A	A	A	A	A	A	A	A	A	A	A	A	A	A	A	A	A	A	A	A	A	A	A	A	A	A	A	A	A
11_21095	1H	37694302	A	A	G	G	A	A	A	A	A	A	A	A	A	A	A	A	A	A	A	A	A	A	A	A	A	A	A	A	A	A	A	A	A	A	A	A	A	A	A	A	A	A	A	A	A	A	A
JHI-Hv50k-2016-18243	1H	37696181	C	C	T	T	C	C	C	C	C	C	C	C	C	C	C	C	C	C	C	C	C	C	C	C	C	C	C	C	C	C	C	C	C	C	C	C	C	C	C	CT	C	C	C	C	C	C	C
SCRI_RS_141140	1H	38111916	T	T	G	G	T	T	T	T	T	T	T	T	T	T	T	T	T	T	T	T	T	T	T	T	T	T	T	T	T	T	T	T	T	T	T	T	T	T	T	T	T	T	T	T	T	T	T
JHI-Hv50k-2016-18338	1H	38537270	T	T	C	C	T	T	T	T	T	T	T	T	T	T	T	T	T	T	T	T	T	T	T	T	T	T	T	T	T	T	T	T	T	T	T	T	T	T	T	T	T	T	T	T	T	T	T
JHI-Hv50k-2016-18354	1H	38544637	G	G	C	C	G	G	G	G	G	G	G	G	G	G	G	G	G	G	G	G	G	G	G	G	G	G	G	G	G	G	G	G	G	G	G	G	G	G	G	C	G	G	G	G	G	G	G
JHI-Hv50k-2016-18360	1H	38547142	G	G	A	A	G	G	G	G	G	G	G	G	G	G	G	G	G	G	G	G	G	G	G	G	G	G	G	G	G	G	G	G	G	G	G	G	G	G	G	AG	G	G	G	G	G	G	G
JHI-Hv50k-2016-18373	1H	38710671	T	T	C	C	T	T	T	T	T	T	T	T	T	T	T	T	T	T	T	T	T	T	T	T	T	T	T	T	T	T	T	T	T	T	T	T	T	T	T	T	T	T	T	T	T	T	T
JHI-Hv50k-2016-18380	1H	38768761	G	G	A	A	G	G	G	G	G	G	G	G	G	G	G	G	G	G	G	G	G	G	G	G	G	G	G	G	G	G	G	G	G	G	G	G	G	G	G	AG	G	G	G	G	G	G	G
JHI-Hv50k-2016-18381	1H	38768908	A	A	G	G	A	A	A	A	A	A	A	A	A	A	A	A	A	A	A	A	A	A	A	A	A	A	A	A	A	A	A	A	A	A	A	A	A	A	A	A	A	A	A	A	A	A	A
JHI-Hv50k-2016-18382	1H	38769152	G	G	C	C	G	G	G	G	G	G	G	G	G	G	G	G	G	G	G	G	G	G	G	G	G	G	G	CG	G	G	CG	CG	G	G	G	G	G	G	G	CG	G	G	G	CG	CG	CG	CG
JHI-Hv50k-2016-18385	1H	38812600	A	A	C	C	A	A	A	A	A	A	A	A	A	A	A	A	AC	A	A	A	A	A	A	A	AC	AC	AC	AC	AC	AC	AC	AC	AC	A	A	A	A	A	A	A	AC	AC	AC	AC	AC	AC	AC
JHI-Hv50k-2016-18386	1H	38812884	A	A	G	G	A	A	A	A	A	A	A	A	A	A	A	A	AG	A	A	A	A	A	A	A	AG	AG	AG	AG	AG	AG	AG	AG	A	A	A	A	A	A	A	A	A	AG	AG	AG	AG	AG	AG
JHI-Hv50k-2016-20590	1H	92433217	A	A	T	T	A	A	A	A	A	A	A	A	A	A	A	A	A	A	A	A	A	A	A	A	A	A	A	A	A	A	A	A	A	A	A	A	A	A	A	A	A	A	A	A	A	A	A
JHI-Hv50k-2016-20773	1H	114812950	A	A	G	G	A	A	A	A	A	A	A	A	A	A	A	A	A	A	A	A	A	A	A	A	A	A	A	A	A	A	A	A	A	A	A	A	A	A	A	A	A	A	A	A	A	A	A
SCRI_RS_82277	1H	157450138	C	C	T	T	T	T	T	T	T	T	T	T	T	T	T	T	T	C	C	C	C	C	C	T	T	T	T	T	T	T	C	C	C	CT	T	CT	T	C	T	CT	C	T	T	C	C	CT	C
JHI-Hv50k-2016-20928	1H	196310612	T	T	G	G	T	T	T	T	T	T	T	T	T	T	T	T	T	T	T	T	T	T	T	T	T	T	T	T	T	T	T	T	T	T	T	T	T	T	T	T	T	T	T	T	T	T	T
12_10506	1H	243566375	G	G	A	A	G	G	G	G	G	G	G	G	G	G	G	G	G	G	G	G	G	G	G	G	G	G	G	G	G	G	G	G	G	G	G	G	G	G	G	G	G	G	G	G	G	G	G
SCRI_RS_167505	1H	289307338	G	G	A	A	G	G	G	G	G	G	G	G	G	G	G	G	G	G	G	G	G	G	G	G	G	G	G	G	G	G	G	G	G	G	G	G	G	G	G	G	G	G	G	G	G	G	G
SCRI_RS_147210	1H	302091766	A	A	G	G	A	A	A	A	A	A	A	A	A	A	A	A	A	A	A	A	A	A	A	A	A	A	A	A	A	A	A	A	A	A	A	A	A	A	A	A	A	A	A	A	A	A	A
JHI-Hv50k-2016-23106	1H	314308188	G	G	A	A	A	A	A	A	A	A	A	A	A	A	A	A	A	A	A	A	A	A	A	A	A	A	A	A	A	A	A	A	A	A	A	A	A	A	A	A	A	A	A	A	A	A	A
11_20698	1H	317349136	A	A	C	C	G	G	G	G	G	G	G	G	G	G	G	G	G	G	G	G	G	G	G	G	G	G	G	G	G	G	G	G	G	G	G	G	G	G	G	G	G	G	G	G	G	G	G
JHI-Hv50k-2016-26359	1H	360659487	G	G	A	A	G	G	G	G	G	G	G	G	G	G	G	G	AG	G	G	G	G	G	G	AG	AG	AG	AG	AG	AG	AG	AG	AG	G	G	G	G	G	G	G	A	AG	AG	AG	AG	AG	AG	AG
JHI-Hv50k-2016-27862	1H	382301551	C	C	G	G	C	C	C	C	C	C	C	C	C	C	C	C	C	C	C	C	C	C	C	C	C	C	C	C	C	C	C	C	C	C	C	C	C	C	C	C	C	C	C	C	C	C	C
JHI-Hv50k-2016-30536	1H	418993146	T	T	G	G	T	T	T	T	T	T	T	T	T	T	T	T	T	T	T	T	T	T	T	T	T	T	T	T	T	T	T	T	T	T	T	T	T	T	T	T	T	T	T	T	T	T	T
SCRI_RS_211274	1H	419012792	G	G	A	A	G	G	G	G	G	G	G	G	G	G	G	G	G	G	G	G	G	G	G	G	G	G	G	G	G	G	G	G	G	G	G	G	G	G	G	AG	G	G	G	G	G	G	G
JHI-Hv50k-2016-30669	1H	419028108	G	G	A	A	G	G	G	G	G	G	G	G	G	G	G	G	G	G	G	G	G	G	G	G	G	G	G	G	G	G	G	G	G	G	G	G	G	G	G	AG	G	G	G	G	G	G	G
JHI-Hv50k-2016-30672	1H	419028220	A	A	C	C	A	A	A	A	A	A	A	A	A	A	A	A	A	A	A	A	A	A	A	A	A	A	A	A	A	A	A	A	A	A	A	A	A	A	A	A	A	A	A	A	A	A	A
JHI-Hv50k-2016-30673	1H	419028278	C	C	T	T	C	C	C	C	C	C	C	C	C	C	C	C	C	C	C	C	C	C	C	C	C	C	C	C	C	C	C	C	C	C	C	C	C	C	C	CT	C	C	C	C	C	C	C
JHI-Hv50k-2016-30674	1H	419028357	G	G	T	T	G	G	G	G	G	G	G	G	G	G	G	G	G	G	G	G	G	G	G	G	G	G	G	G	G	G	G	G	G	G	G	G	G	G	G	GT	G	G	G	G	G	G	G
JHI-Hv50k-2016-30729	1H	419035674	T	T	C	C	T	T	T	T	T	T	T	T	T	T	T	T	T	T	T	T	T	T	T	T	T	T	T	T	T	T	T	T	T	T	T	T	T	T	T	T	T	T	T	T	T	T	T
SCRI_RS_121978	1H	419036445	T	T	C	C	T	T	T	T	T	T	T	T	T	T	T	T	T	T	T	T	T	T	T	T	T	T	T	T	T	T	T	T	T	T	T	T	T	T	T	T	T	T	T	T	T	T	T
11_10552	1H	419381787	A	A	G	G	A	A	A	A	A	A	A	A	A	A	A	A	A	A	A	A	A	A	A	A	A	A	A	A	A	A	A	A	A	A	A	A	A	A	A	A	A	A	A	A	A	A	A
JHI-Hv50k-2016-30776	1H	419383476	G	G	A	A	G	G	G	G	G	G	G	G	G	G	G	G	G	G	G	G	G	G	G	G	G	G	G	G	G	G	G	G	G	G	G	G	G	G	G	G	G	G	G	G	G	G	G
JHI-Hv50k-2016-30804	1H	419765739	C	C	T	T	C	C	C	C	C	C	C	C	C	C	C	C	C	C	C	C	C	C	C	C	C	C	C	C	C	C	C	C	C	C	C	C	C	C	C	CT	C	C	C	C	C	C	C
JHI-Hv50k-2016-30821	1H	419782114	C	C	T	T	C	C	C	C	C	C	C	C	C	C	C	C	C	C	C	C	C	C	C	C	C	C	C	C	C	C	C	C	C	C	C	C	C	C	C	C	C	C	C	C	C	C	C
JHI-Hv50k-2016-30856	1H	420002636	T	T	C	C	T	T	T	T	T	T	T	T	T	T	T	T	T	T	T	T	T	T	T	T	T	T	T	T	T	T	T	T	T	T	T	T	T	T	T	T	T	T	T	T	T	T	T
JHI-Hv50k-2016-30877	1H	420008215	T	T	C	C	T	T	T	T	T	T	T	T	T	T	T	T	T	T	T	T	T	T	T	T	T	T	T	T	T	T	T	T	T	T	T	T	T	T	T	T	T	T	T	T	T	T	T
JHI-Hv50k-2016-30878	1H	420008318	G	G	C	C	G	G	G	G	G	G	G	G	G	G	G	G	G	G	G	G	G	G	G	NA	G	G	G	G	G	G	G	G	G	G	G	G	G	G	G	CG	NA	G	G	G	G	G	G
JHI-Hv50k-2016-30881	1H	420068685	T	T	G	G	T	T	T	T	T	T	T	T	T	T	T	T	T	T	T	T	T	T	T	T	T	T	T	T	T	T	T	T	T	T	T	T	T	T	T	T	T	T	T	T	T	T	T
JHI-Hv50k-2016-30897	1H	420230938	G	G	A	A	G	G	G	G	G	G	G	G	G	G	G	G	G	G	G	G	G	G	G	G	G	G	G	G	G	G	G	G	G	G	G	G	G	G	G	G	G	G	G	G	G	G	G
SCRI_RS_152795	1H	420364483	A	A	G	G	A	A	A	A	A	A	A	A	A	A	A	A	A	A	A	A	A	A	A	A	A	A	A	A	A	A	A	A	A	A	A	A	A	A	A	A	A	A	A	A	A	A	A
JHI-Hv50k-2016-30978	1H	420570537	C	C	T	T	C	C	C	C	C	C	C	C	C	C	C	C	C	C	C	C	C	C	C	C	C	C	C	C	C	C	C	C	C	C	C	C	C	C	C	CT	C	C	C	C	C	C	C
JHI-Hv50k-2016-30987	1H	420571802	A	A	G	G	A	A	A	A	A	A	A	A	A	A	A	A	A	A	A	A	A	A	A	A	A	A	A	A	A	A	A	A	A	A	A	A	A	A	A	A	A	A	A	A	A	A	A
JHI-Hv50k-2016-30997	1H	420577286	G	G	A	A	G	G	G	G	G	G	G	G	G	G	G	G	G	G	G	G	G	G	G	G	G	G	G	G	G	G	G	G	G	G	G	G	G	G	G	G	G	G	G	G	G	G	G
JHI-Hv50k-2016-31006	1H	420580295	A	A	G	G	A	A	A	A	A	A	A	A	A	A	A	A	A	A	A	A	A	A	A	A	A	A	A	A	A	A	A	A	A	A	A	A	A	A	A	A	A	A	A	A	A	A	A
JHI-Hv50k-2016-31007	1H	420580355	A	A	G	G	A	A	A	A	A	A	A	A	A	A	A	A	A	A	A	A	A	A	A	AG	A	A	A	A	A	A	A	A	A	A	A	A	A	A	A	A	A	A	A	A	A	A	A
JHI-Hv50k-2016-31018	1H	420656686	G	G	C	C	G	G	G	G	G	G	G	G	G	G	G	G	C	G	G	G	G	G	G	C	C	C	C	C	C	C	C	C	C	G	G	G	G	G	G	C	C	C	C	C	C	C	C
11_10176	1H	420656686	C	C	G	G	C	C	C	C	C	C	C	C	C	C	C	C	G	C	C	C	C	C	C	G	G	G	G	G	G	G	G	G	G	C	C	C	C	C	C	G	G	G	G	G	G	G	G
JHI-Hv50k-2016-32153	1H	431806514	T	T	C	C	T	T	T	T	T	T	T	T	T	T	T	T	T	T	T	T	T	T	T	T	T	T	T	T	T	T	T	T	T	T	T	T	T	T	T	T	T	T	T	T	T	T	T
JHI-Hv50k-2016-32895	1H	435670288	G	G	A	A	G	G	G	G	G	G	G	G	G	G	G	G	G	G	G	G	G	G	G	G	G	G	G	G	G	G	G	G	G	G	G	G	G	G	G	AG	G	G	G	G	G	G	G
JHI-Hv50k-2016-33226	1H	443436497	C	C	T	T	C	C	C	C	C	C	C	C	C	C	C	C	C	C	C	C	C	C	C	C	C	C	C	C	C	C	C	C	C	C	C	C	C	C	C	CT	C	C	C	C	C	C	C
JHI-Hv50k-2016-33836	1H	448599723	C	C	T	T	C	C	C	C	C	C	C	C	C	C	C	C	C	C	C	C	C	C	C	C	C	C	C	C	C	C	C	C	C	C	C	C	C	C	C	CT	C	C	C	C	C	C	C
11_10002	1H	458109762	A	A	G	G	A	A	A	A	A	A	A	A	A	A	A	A	A	A	A	A	A	A	A	A	A	A	A	A	A	A	A	A	A	A	A	A	A	A	A	A	A	A	A	A	A	A	A
JHI-Hv50k-2016-35800	1H	462930745	T	T	C	C	T	T	T	T	T	T	T	T	T	T	T	T	T	T	T	T	T	T	T	T	T	T	T	T	T	T	T	T	T	T	T	T	T	T	T	T	T	T	T	T	T	T	T
JHI-Hv50k-2016-35809	1H	462931192	T	T	C	C	T	T	T	T	T	T	T	T	T	T	T	T	T	T	T	T	T	T	T	T	T	T	T	T	T	T	T	T	T	T	T	T	T	T	T	CT	T	T	T	T	T	T	T
JHI-Hv50k-2016-35822	1H	462998627	C	C	T	T	C	C	C	C	C	C	C	C	C	C	C	C	C	C	C	C	C	C	C	C	C	C	C	C	C	C	C	C	C	C	C	C	C	C	C	C	C	C	C	C	C	C	C
JHI-Hv50k-2016-35835	1H	463013133	T	T	C	C	T	T	T	T	T	T	T	T	T	T	T	T	T	T	T	T	T	T	T	T	T	T	T	T	T	T	T	T	T	T	T	T	T	T	T	T	T	T	T	T	T	T	T
JHI-Hv50k-2016-35839	1H	463250609	T	T	G	G	T	T	T	T	T	T	T	T	T	T	T	T	T	T	T	T	T	T	T	T	T	T	T	T	T	T	T	T	T	T	T	T	T	T	T	T	T	T	T	T	T	T	T
JHI-Hv50k-2016-35888	1H	463366122	G	G	A	A	G	G	G	G	G	G	G	G	G	G	G	G	G	G	G	G	G	G	G	G	G	G	G	G	G	G	G	G	G	G	G	G	G	G	G	AG	G	G	G	G	G	G	G
SCRI_RS_157039	1H	464421881	G	G	A	A	G	G	G	G	G	G	G	G	G	G	G	G	G	G	G	G	G	G	G	AG	G	G	G	G	G	G	G	G	G	G	G	G	G	G	G	AG	AG	G	G	G	G	G	G
JHI-Hv50k-2016-36057	1H	465597909	T	T	A	A	T	T	T	T	T	T	T	T	T	T	T	T	T	T	T	T	T	T	T	T	T	T	T	T	T	T	T	T	T	T	T	T	T	T	T	T	T	T	T	T	T	NA	T
JHI-Hv50k-2016-36062	1H	465599470	C	C	T	T	C	C	C	C	C	C	C	C	C	C	C	C	C	C	C	C	C	C	C	C	C	C	C	C	C	C	C	C	C	C	C	C	C	C	C	CT	C	C	C	C	C	C	C
JHI-Hv50k-2016-36226	1H	466260524	C	C	T	T	C	C	C	C	C	C	C	C	C	C	C	C	C	C	C	C	C	C	C	C	C	C	C	C	C	C	C	C	C	C	C	C	C	C	C	C	C	C	C	C	C	C	C
JHI-Hv50k-2016-36433	1H	468709160	G	G	A	A	G	G	G	G	G	G	G	G	G	G	G	G	G	G	G	G	G	G	G	G	G	G	G	G	G	G	G	G	G	G	G	G	G	G	G	AG	G	G	G	G	G	G	G
JHI-Hv50k-2016-36513	1H	469528660	T	T	G	G	T	T	T	T	T	T	T	T	T	T	T	T	T	T	T	T	T	T	T	T	T	T	T	T	T	T	T	T	T	T	T	T	T	T	T	T	T	T	T	T	T	T	T
JHI-Hv50k-2016-37541	1H	481934204	G	G	A	A	G	G	G	G	G	G	G	G	G	G	G	G	G	G	G	G	G	G	G	G	G	G	G	G	G	G	G	G	G	G	G	G	G	G	G	G	G	G	G	G	G	G	G
11_10279	1H	481938292	T	T	A	A	T	T	T	T	T	T	T	T	T	T	T	T	T	T	T	T	T	T	T	T	T	T	T	T	T	T	T	T	T	T	T	T	T	T	T	T	T	T	T	T	T	T	T
JHI-Hv50k-2016-38505	1H	498203039	T	T	G	G	T	T	T	T	T	T	T	T	T	T	T	T	T	T	T	T	T	T	T	T	T	T	T	T	T	T	T	T	T	T	T	T	T	T	T	T	T	T	T	T	T	T	T
JHI-Hv50k-2016-38510	1H	498204293	G	G	A	A	G	G	G	G	G	G	G	G	G	G	G	G	G	G	G	G	G	G	G	G	G	G	G	G	G	G	G	G	G	G	G	G	G	G	G	AG	G	G	G	G	G	G	G
JHI-Hv50k-2016-38514	1H	498204710	T	T	A	A	T	T	T	T	T	T	T	T	T	T	T	T	T	T	T	T	T	T	T	T	T	T	T	T	T	T	T	T	T	T	T	T	T	T	T	T	T	T	T	T	T	T	T
JHI-Hv50k-2016-38518	1H	498205386	A	A	G	G	A	A	A	A	A	A	A	A	A	A	A	A	A	A	A	A	A	A	A	A	A	A	A	A	A	A	A	A	A	A	A	A	A	A	A	A	A	A	A	A	A	A	A
12_11144	1H	498205652	A	A	G	G	A	A	A	A	A	A	A	A	A	A	A	A	A	A	A	A	A	A	A	A	A	A	A	A	A	A	A	A	A	A	A	A	A	A	A	A	A	A	A	A	A	A	A
JHI-Hv50k-2016-38564	1H	498514294	C	C	G	G	C	C	C	C	C	C	C	C	C	C	C	C	C	C	C	C	C	C	C	CG	C	CG	C	C	C	C	C	C	C	C	C	C	C	C	C	CG	CG	C	C	C	C	C	C
JHI-Hv50k-2016-38566	1H	498515697	C	C	T	T	C	C	C	C	C	C	C	C	C	C	C	C	C	C	C	C	C	C	C	C	C	C	C	C	C	C	C	C	C	C	C	C	C	C	C	CT	C	C	C	C	C	C	C
JHI-Hv50k-2016-38586	1H	498568759	A	A	G	G	A	A	A	A	A	A	A	A	A	A	A	A	A	A	A	A	A	A	A	A	A	A	A	A	A	A	A	A	A	A	A	A	A	A	A	A	A	A	A	A	A	A	A
JHI-Hv50k-2016-38596	1H	498570645	T	T	C	C	T	T	T	T	T	T	T	T	T	T	T	T	T	T	T	T	T	T	T	T	T	T	T	T	T	T	T	T	T	T	T	T	T	T	T	T	T	T	T	T	T	T	T
JHI-Hv50k-2016-38598	1H	498570769	A	A	G	G	A	A	A	A	A	A	A	A	A	A	A	A	A	A	A	A	A	A	A	A	A	A	A	A	A	A	A	A	A	A	A	A	A	A	A	A	A	A	A	A	A	A	A
JHI-Hv50k-2016-38599	1H	498571092	C	C	A	A	C	C	C	C	C	C	C	C	C	C	C	C	C	C	C	C	C	C	C	C	C	C	C	C	C	C	C	C	C	C	C	C	C	C	C	C	C	C	C	C	C	C	C
JHI-Hv50k-2016-38600	1H	498571229	A	A	T	T	A	A	A	A	A	A	A	A	A	A	A	A	A	A	A	A	A	A	A	A	A	A	A	A	A	A	A	A	A	A	A	A	A	A	A	A	A	A	A	A	A	A	A
12_31160	1H	498571383	A	A	G	G	A	A	A	A	A	A	A	A	A	A	A	A	A	A	A	A	A	A	A	A	A	A	A	A	A	A	A	A	A	A	A	A	A	A	A	A	A	A	A	A	A	A	A
JHI-Hv50k-2016-38624	1H	498578787	A	A	C	C	A	A	A	A	A	A	A	A	A	A	A	A	A	A	A	A	A	A	A	A	A	A	A	A	A	A	A	A	A	A	A	A	A	A	A	A	A	A	A	A	A	A	A
JHI-Hv50k-2016-38640	1H	498651618	C	C	T	T	C	C	C	C	C	C	C	C	C	C	C	C	C	C	C	C	C	C	C	C	C	C	C	C	C	C	C	C	C	C	C	C	C	C	C	CT	C	C	C	C	C	C	C
JHI-Hv50k-2016-38655	1H	498655157	G	G	A	A	G	G	G	G	G	G	G	G	G	G	G	G	G	G	G	G	G	G	G	G	G	G	G	G	G	G	G	G	G	G	G	G	G	G	G	AG	G	G	G	G	G	G	G
JHI-Hv50k-2016-38668	1H	498696126	C	C	G	G	C	C	C	C	C	C	C	C	C	C	C	C	C	C	C	C	C	C	C	C	C	C	C	C	C	C	C	C	C	C	C	C	C	C	C	C	C	C	C	C	C	C	C
JHI-Hv50k-2016-38670	1H	498696561	T	T	A	A	T	T	T	T	T	T	T	T	T	T	T	T	T	T	T	T	T	T	T	T	T	T	T	T	T	T	T	T	T	T	T	T	T	T	T	T	T	T	T	T	T	T	T
JHI-Hv50k-2016-38674	1H	498705326	A	A	G	G	A	A	A	A	A	A	A	A	A	A	A	A	A	A	A	A	A	A	A	A	A	A	A	A	A	A	A	A	A	A	A	A	A	A	A	A	A	A	A	A	A	A	A
JHI-Hv50k-2016-38676	1H	498705649	T	T	C	C	T	T	T	T	T	T	T	T	T	T	T	T	T	T	T	T	T	T	T	T	T	T	T	T	T	T	T	T	T	T	T	T	T	T	T	T	T	T	T	T	T	T	T
JHI-Hv50k-2016-38685	1H	498707118	T	T	G	G	T	T	T	T	T	T	T	T	T	T	T	T	T	T	T	T	T	T	T	T	T	T	T	T	T	T	T	T	T	T	T	T	T	T	T	T	T	T	T	T	T	T	T
JHI-Hv50k-2016-38689	1H	498707821	T	T	G	G	T	T	T	T	T	T	T	T	T	T	T	T	T	T	T	T	T	T	T	T	T	T	T	T	T	T	T	T	T	T	T	T	T	T	T	T	T	T	T	T	T	T	T
JHI-Hv50k-2016-38713	1H	498776277	G	G	A	A	G	G	G	G	G	G	G	G	G	G	G	G	G	G	G	G	G	G	G	G	G	G	G	G	G	G	G	G	G	G	G	G	G	G	G	AG	G	G	G	G	G	G	G
JHI-Hv50k-2016-38723	1H	498778878	G	G	A	A	G	G	G	G	G	G	G	G	G	G	G	G	G	G	G	G	G	G	G	G	G	G	G	G	G	G	G	G	G	G	G	G	G	G	G	AG	G	G	G	G	G	G	G
JHI-Hv50k-2016-38725	1H	498779708	A	A	G	G	A	A	A	A	A	A	A	A	A	A	A	A	A	A	A	A	A	A	A	A	A	A	A	A	A	A	A	A	A	A	A	A	A	A	A	A	NA	A	A	A	A	A	A
JHI-Hv50k-2016-38747	1H	498782788	C	C	A	A	C	C	C	C	C	C	C	C	C	C	C	C	C	C	C	C	C	C	C	C	C	C	C	C	C	C	C	C	C	C	C	C	C	C	C	AC	C	C	C	C	C	C	C
JHI-Hv50k-2016-38760	1H	498976059	C	C	T	T	C	C	C	C	C	C	C	C	C	C	C	C	C	C	C	C	C	C	C	C	C	C	C	C	C	C	C	C	C	C	C	C	C	C	C	CT	C	C	C	C	C	C	C
JHI-Hv50k-2016-38782	1H	498979650	G	G	T	T	G	G	G	G	G	G	G	G	G	G	G	G	G	G	G	G	G	G	G	GT	G	G	G	G	G	G	G	G	G	G	G	G	G	G	G	GT	G	G	G	G	G	G	G
JHI-Hv50k-2016-38788	1H	498980603	C	C	T	T	C	C	C	C	C	C	C	C	C	C	C	C	C	C	C	C	C	C	C	C	C	C	C	C	C	C	C	C	C	C	C	C	C	C	C	CT	C	C	C	C	C	C	C
SCRI_RS_154140	1H	500583571	C	C	A	A	C	C	C	C	C	C	C	C	C	C	C	C	C	C	C	C	C	C	C	C	C	C	C	C	C	C	C	C	C	C	C	C	C	C	C	C	C	C	C	C	C	C	C
SCRI_RS_135092	1H	500890923	C	C	T	T	C	C	C	C	C	C	C	C	C	C	C	C	C	C	C	C	C	C	C	C	C	C	C	C	C	C	C	C	C	C	C	C	C	C	C	CT	C	C	C	C	C	C	C
SCRI_RS_236576	1H	500894427	G	G	A	A	G	G	G	G	G	G	G	G	G	G	G	G	G	G	G	G	G	G	G	G	G	G	G	G	G	G	G	G	G	G	G	G	G	G	G	G	G	G	G	G	G	G	G
SCRI_RS_157246	1H	500971593	T	T	C	C	T	T	T	T	T	T	T	T	T	T	T	T	T	T	T	T	T	T	T	T	T	T	T	T	T	T	T	T	T	T	T	T	T	T	T	T	T	T	T	T	T	T	T
JHI-Hv50k-2016-38877	1H	501000731	C	C	A	A	C	C	C	C	C	C	C	C	C	C	C	C	C	C	C	C	C	C	C	AC	C	C	C	C	C	C	C	C	C	C	C	C	C	C	C	AC	C	C	C	C	C	C	C
JHI-Hv50k-2016-38881	1H	501000875	T	T	C	C	T	T	T	T	T	T	T	T	T	T	T	T	T	T	T	T	T	T	T	T	T	T	T	T	T	T	T	T	T	T	T	T	T	T	T	T	T	T	T	T	T	T	T
JHI-Hv50k-2016-38897	1H	501002652	T	T	C	C	T	T	T	T	T	T	T	T	T	T	T	T	T	T	T	T	T	T	T	T	T	T	T	T	T	T	T	T	T	T	T	T	T	T	T	T	T	T	T	T	T	T	T
JHI-Hv50k-2016-38928	1H	501112327	C	C	T	T	C	C	C	C	C	C	C	C	C	C	C	C	C	C	C	C	C	C	C	C	C	C	C	C	C	C	C	C	C	C	C	C	C	C	C	C	C	C	C	C	C	C	C
JHI-Hv50k-2016-38935	1H	501113016	T	T	C	C	T	T	T	T	T	T	T	T	T	T	T	T	T	T	T	T	T	T	T	T	T	T	T	T	T	T	T	T	T	T	T	T	T	T	T	T	T	T	T	T	T	T	T
JHI-Hv50k-2016-38946	1H	501297767	A	A	G	G	A	A	A	A	A	A	A	A	A	A	A	A	A	A	A	A	A	A	A	A	A	A	A	A	A	A	A	A	A	A	A	A	A	A	A	AG	A	A	A	A	A	A	A
JHI-Hv50k-2016-38947	1H	501297774	G	G	C	C	G	G	G	G	G	G	G	G	G	G	G	G	G	G	G	G	G	G	G	G	G	G	G	G	G	G	G	G	G	G	G	G	G	G	G	G	NA	G	G	G	G	G	G
JHI-Hv50k-2016-38954	1H	501361406	A	A	G	G	A	A	A	A	A	A	A	A	A	A	A	A	A	A	A	A	A	A	A	A	A	A	A	A	A	A	A	A	A	A	A	A	A	A	A	A	A	A	A	A	A	A	A
JHI-Hv50k-2016-38976	1H	501616728	C	C	A	A	C	C	C	C	C	C	C	C	C	C	C	C	C	C	C	C	C	C	C	C	C	C	C	C	C	C	C	C	C	C	C	C	C	C	C	AC	C	C	C	C	C	C	C
JHI-Hv50k-2016-38977	1H	501616750	A	A	G	G	A	A	A	A	A	A	A	A	A	A	A	A	A	A	A	A	A	A	A	A	A	A	A	A	A	A	A	A	A	A	A	A	A	A	A	A	A	A	A	A	A	A	A
JHI-Hv50k-2016-38978	1H	501616813	C	C	A	A	C	C	C	C	C	C	C	C	C	C	C	C	C	C	C	C	C	C	C	C	C	C	C	C	C	C	C	C	C	C	C	C	C	C	C	AC	C	C	C	C	C	C	C
JHI-Hv50k-2016-38981	1H	501616903	C	C	G	G	C	C	C	C	C	C	C	C	C	C	C	C	C	C	C	C	C	C	C	C	C	C	C	C	C	C	C	C	C	C	C	C	C	C	C	CG	C	C	C	C	C	C	C
JHI-Hv50k-2016-38985	1H	501617492	G	G	A	A	G	G	G	G	G	G	G	G	G	G	G	G	G	G	G	G	G	G	G	G	G	G	G	G	G	G	G	G	G	G	G	G	G	G	G	AG	G	G	G	G	G	G	G
JHI-Hv50k-2016-38995	1H	501622130	G	G	A	A	G	G	G	G	G	G	G	G	G	G	G	G	G	G	G	G	G	G	G	G	G	G	G	G	G	G	G	G	G	G	G	G	G	G	G	G	G	G	G	G	G	G	G
JHI-Hv50k-2016-38997	1H	501622346	C	C	T	T	C	C	C	C	C	C	C	C	C	C	C	C	C	C	C	C	C	C	C	C	C	C	C	C	C	C	C	C	C	C	C	C	C	C	C	C	C	C	C	C	C	C	C
JHI-Hv50k-2016-39014	1H	501990344	C	C	G	G	C	C	C	C	C	C	C	C	C	C	C	C	C	C	C	C	C	C	C	C	C	C	C	C	C	C	C	C	C	C	C	C	C	C	C	C	C	C	C	C	C	C	C
JHI-Hv50k-2016-39015	1H	501990685	G	G	A	A	G	G	G	G	G	G	G	G	G	G	G	G	G	G	G	G	G	G	G	G	G	G	G	G	G	G	G	G	G	G	G	G	G	G	G	AG	G	G	G	G	G	G	G
JHI-Hv50k-2016-39016	1H	501991191	C	C	T	T	C	C	C	C	C	C	C	C	C	C	C	C	C	C	C	C	C	C	C	C	C	C	C	C	C	C	C	C	C	C	C	C	C	C	C	CT	C	C	C	C	C	C	C
JHI-Hv50k-2016-39019	1H	502082034	G	G	T	T	G	G	G	G	G	G	G	G	G	G	G	G	G	G	G	G	G	G	G	G	G	G	G	G	G	G	G	G	G	G	G	G	G	G	G	GT	G	G	G	G	G	G	G
JHI-Hv50k-2016-39032	1H	502237452	T	T	C	C	T	T	T	T	T	T	T	T	T	T	T	T	T	T	T	T	T	T	T	T	T	T	T	T	T	T	T	T	T	T	T	T	T	T	T	T	T	T	T	T	T	T	T
JHI-Hv50k-2016-39035	1H	502238041	A	A	T	T	A	A	A	A	A	A	A	A	A	A	A	A	A	A	A	A	A	A	A	A	A	A	A	A	A	A	A	A	A	A	A	A	A	A	A	A	A	A	A	A	A	A	A
JHI-Hv50k-2016-39043	1H	502239345	A	A	C	C	A	A	A	A	A	A	A	A	A	A	A	A	A	A	A	A	A	A	A	A	A	A	A	A	A	A	A	A	A	A	A	A	A	A	A	A	A	A	A	A	A	A	A
JHI-Hv50k-2016-39065	1H	503131342	G	G	C	C	G	G	G	G	G	G	G	G	G	G	G	G	G	G	G	G	G	G	G	G	G	G	G	G	G	G	G	G	G	G	G	G	G	G	G	G	G	G	G	G	G	G	G
JHI-Hv50k-2016-39082	1H	503268861	G	G	A	A	G	G	G	G	G	G	G	G	G	G	G	G	G	G	G	G	G	G	G	G	G	G	G	G	G	G	G	G	G	G	G	G	G	G	G	A	G	G	G	G	G	G	G
SCRI_RS_181300	1H	503269569	G	G	A	A	G	G	G	G	G	G	G	G	G	G	G	G	G	G	G	G	G	G	G	G	G	G	G	G	G	G	G	G	G	G	G	G	G	G	G	AG	G	G	G	G	G	G	G
JHI-Hv50k-2016-39146	1H	503311689	C	C	T	T	C	C	C	C	C	C	C	C	C	C	C	C	C	C	C	C	C	C	C	C	C	C	C	C	C	C	C	C	C	C	C	C	C	C	C	C	C	C	C	C	C	C	C
JHI-Hv50k-2016-39220	1H	503412950	A	A	C	C	A	A	A	A	A	A	A	A	A	A	A	A	A	A	A	A	A	A	A	A	A	A	A	A	A	A	A	A	A	A	A	A	A	A	A	A	A	A	A	A	A	A	A
SCRI_RS_168562	1H	503413212	G	G	C	C	G	G	G	G	G	G	G	G	G	G	G	G	G	G	G	G	G	G	G	G	G	G	G	G	G	G	G	G	G	G	G	G	G	G	G	G	G	G	G	G	G	G	G
JHI-Hv50k-2016-39262	1H	503423544	A	A	G	G	A	A	A	A	A	A	A	A	A	A	A	A	A	A	A	A	A	A	A	A	A	A	A	A	A	A	A	A	A	A	A	A	A	A	A	A	A	A	A	A	A	A	A
JHI-Hv50k-2016-39263	1H	503423775	G	G	A	A	G	G	G	G	G	G	G	G	G	G	G	G	G	G	G	G	G	G	G	G	G	G	G	G	G	G	G	G	G	G	G	G	G	G	G	AG	G	G	G	G	G	G	G
SCRI_RS_139690	1H	503498398	A	A	G	G	A	A	A	A	A	A	A	A	A	A	A	A	A	A	A	A	A	A	A	A	A	A	A	A	A	A	A	A	A	A	A	A	A	A	A	A	A	A	A	A	A	A	A
JHI-Hv50k-2016-39281	1H	503501574	A	A	T	T	A	A	A	A	A	A	A	A	A	A	A	A	A	A	A	A	A	A	A	A	A	A	A	A	A	A	A	A	A	A	A	A	A	A	A	A	A	A	A	A	A	A	A
JHI-Hv50k-2016-39288	1H	503508107	A	A	G	G	A	A	A	A	A	A	A	A	A	A	A	A	A	A	A	A	A	A	A	A	A	A	A	A	A	A	A	A	A	A	A	A	A	A	A	A	A	A	A	A	A	A	A
JHI-Hv50k-2016-39290	1H	503508124	C	C	T	T	C	C	C	C	C	C	C	C	C	C	C	C	C	C	C	C	C	C	C	C	C	C	C	C	C	C	C	C	C	C	C	C	C	C	C	C	C	C	C	C	C	C	C
JHI-Hv50k-2016-39291	1H	503508406	C	C	T	T	C	C	C	C	C	C	C	C	C	C	C	C	C	C	C	C	C	C	C	C	C	C	C	C	C	C	C	C	C	C	C	C	C	C	C	C	C	C	C	C	C	C	C
JHI-Hv50k-2016-39293	1H	503508497	C	C	T	T	C	C	C	C	C	C	C	C	C	C	C	C	C	C	C	C	C	C	C	C	C	C	C	C	C	C	C	C	C	C	C	C	C	C	C	CT	C	C	C	C	C	C	C
JHI-Hv50k-2016-39304	1H	503509370	T	T	C	C	T	T	T	T	T	T	T	T	T	T	T	T	T	T	T	T	T	T	T	T	T	T	T	T	T	T	T	T	T	T	T	T	T	T	T	T	T	T	T	T	T	T	T
JHI-Hv50k-2016-39331	1H	503654309	C	C	T	T	C	C	C	C	C	C	C	C	C	C	C	C	C	C	C	C	C	C	C	C	C	C	C	C	C	C	C	C	C	C	C	C	C	C	C	CT	C	C	C	C	C	C	C
JHI-Hv50k-2016-39341	1H	503655938	A	A	G	G	A	A	A	A	A	A	A	A	A	A	A	A	A	A	A	A	A	A	A	A	A	A	A	A	A	A	A	A	A	A	A	A	A	A	A	A	A	A	A	A	A	A	A
JHI-Hv50k-2016-39359	1H	503657860	C	C	G	G	C	C	C	C	C	C	C	C	C	C	C	C	C	C	C	C	C	C	C	C	C	C	C	C	C	C	C	C	C	C	C	C	C	C	C	C	C	C	C	C	C	C	C
JHI-Hv50k-2016-39362	1H	503658177	T	T	G	G	T	T	T	T	T	T	T	T	T	T	T	T	T	T	T	T	T	T	T	T	T	T	T	T	T	T	T	T	T	T	T	T	T	T	T	T	T	T	T	T	T	T	T
JHI-Hv50k-2016-39364	1H	503658518	T	T	A	A	T	T	T	T	T	T	T	T	T	T	T	T	T	T	T	T	T	T	T	T	T	T	T	T	T	T	T	T	T	T	T	T	T	T	T	AT	T	T	T	T	T	T	T
SCRI_RS_182326	1H	503658616	A	A	G	G	A	A	A	A	A	A	A	A	A	A	A	A	A	A	A	A	A	A	A	A	A	A	A	A	A	A	A	A	A	A	A	A	A	A	A	A	A	A	A	A	A	A	A
JHI-Hv50k-2016-39377	1H	503660279	C	C	T	T	C	C	C	C	C	C	C	C	C	C	C	C	C	C	C	C	C	C	C	C	C	C	C	C	C	C	C	C	C	C	C	C	C	C	C	C	C	C	C	C	C	C	C
JHI-Hv50k-2016-39392	1H	503669825	G	G	A	A	G	G	G	G	G	G	G	G	G	G	G	G	G	G	G	G	G	G	G	G	G	G	G	G	G	G	G	G	G	G	G	G	G	G	G	AG	G	G	G	G	G	G	G
JHI-Hv50k-2016-39423	1H	503857529	C	C	A	A	C	C	C	C	C	C	C	C	C	C	C	C	C	C	C	C	C	C	C	C	C	C	C	C	C	C	C	C	C	C	C	C	C	C	C	AC	C	C	C	C	C	C	C
JHI-Hv50k-2016-39454	1H	504079072	G	G	A	A	G	G	G	G	G	G	G	G	G	G	G	G	G	G	G	G	G	G	G	AG	G	G	G	G	G	G	G	G	G	G	G	G	G	G	G	AG	G	G	G	G	G	G	G
JHI-Hv50k-2016-39462	1H	504079622	G	G	T	T	G	G	G	G	G	G	G	G	G	G	G	G	G	G	G	G	G	G	G	G	G	G	G	G	G	G	G	G	G	G	G	G	G	G	G	G	G	G	G	G	G	G	G
12_20323	1H	504079731	A	A	G	G	A	A	A	A	A	A	A	A	A	A	A	A	A	A	A	A	A	A	A	A	A	A	A	A	A	A	A	A	A	A	A	A	A	A	A	A	A	A	A	A	A	A	A
SCRI_RS_114255	1H	504085909	T	T	C	C	T	T	T	T	T	T	T	T	T	T	T	T	T	T	T	T	T	T	T	T	T	T	T	T	T	T	T	T	T	T	T	T	T	T	T	T	T	T	T	T	T	T	T
JHI-Hv50k-2016-39526	1H	504438999	C	C	G	G	C	C	C	C	C	C	C	C	C	C	C	C	C	C	C	C	C	C	C	C	C	C	C	C	C	C	C	C	C	C	C	C	C	C	C	C	C	C	C	C	C	C	C
SCRI_RS_176644	1H	504460092	G	G	A	A	G	G	G	G	G	G	G	G	G	G	G	G	G	G	G	G	G	G	G	G	G	G	G	G	G	G	G	G	G	G	G	G	G	G	G	AG	G	G	G	G	G	G	G
JHI-Hv50k-2016-39562	1H	504500624	G	G	A	A	G	G	G	G	G	G	G	G	G	G	G	G	G	G	G	G	G	G	G	G	G	G	G	G	G	G	G	G	G	G	G	G	G	G	G	AG	G	G	G	G	G	G	G
JHI-Hv50k-2016-39609	1H	504803622	A	A	C	C	A	A	A	A	A	A	A	A	A	A	A	A	A	A	A	A	A	A	A	A	A	A	A	A	A	A	A	A	A	A	A	A	A	A	A	A	A	A	A	A	A	A	A
12_10535	1H	504804176	C	C	G	G	C	C	C	C	C	C	C	C	C	C	C	C	C	C	C	C	C	C	C	C	C	C	C	C	C	C	C	C	C	C	C	C	C	C	C	C	C	C	C	C	C	C	C
SCRI_RS_133132	1H	504805834	G	G	T	T	G	G	G	G	G	G	G	G	G	G	G	G	G	G	G	G	G	G	G	G	G	G	G	G	G	G	G	G	G	G	G	G	G	G	G	GT	G	G	G	G	G	G	G
JHI-Hv50k-2016-39623	1H	504806867	A	A	C	C	A	A	A	A	A	A	A	A	A	A	A	A	A	A	A	A	A	A	A	A	A	A	A	A	A	A	A	A	A	A	A	A	A	A	A	A	A	A	A	A	A	A	A
JHI-Hv50k-2016-39672	1H	504917308	A	A	G	G	A	A	A	A	A	A	A	A	A	A	A	A	A	A	A	A	A	A	A	A	A	A	A	A	A	A	A	A	A	A	A	A	A	A	A	A	A	A	A	A	A	A	A
JHI-Hv50k-2016-39694	1H	504931156	T	T	C	C	T	T	T	T	T	T	T	T	T	T	T	T	T	T	T	T	T	T	T	T	T	T	T	T	T	T	T	T	T	T	T	T	T	T	T	T	T	T	T	T	T	T	T
JHI-Hv50k-2016-39702	1H	505146636	C	C	G	G	C	C	C	C	C	C	C	C	C	C	C	C	C	C	C	C	C	C	C	C	C	C	C	C	C	C	C	C	C	C	C	C	C	C	C	C	C	C	C	C	C	C	C
JHI-Hv50k-2016-39710	1H	505148485	A	A	G	G	A	A	A	A	A	A	A	A	A	A	A	A	A	A	A	A	A	A	A	A	A	A	A	A	A	A	A	A	A	A	A	A	A	A	A	A	A	A	A	A	A	A	A
JHI-Hv50k-2016-39712	1H	505148692	T	T	C	C	T	T	T	T	T	T	T	T	T	T	T	T	T	T	T	T	T	T	T	T	T	T	T	T	T	T	T	T	T	T	T	T	T	T	T	T	T	T	T	T	T	T	T
SCRI_RS_144315	1H	505150506	G	G	A	A	G	G	G	G	G	G	G	G	G	G	G	G	G	G	G	G	G	G	G	G	G	G	G	G	G	G	G	G	G	G	G	G	G	G	G	AG	G	G	G	G	G	G	G
JHI-Hv50k-2016-39860	1H	506256782	G	G	A	A	G	G	G	G	G	G	G	G	G	G	G	G	G	G	G	G	G	G	G	G	G	G	G	G	G	G	G	G	G	G	G	G	G	G	G	G	G	G	G	G	G	G	G
JHI-Hv50k-2016-39884	1H	506349638	T	T	G	G	T	T	T	T	T	T	T	T	T	T	T	T	T	T	T	T	T	T	T	T	T	T	T	T	T	T	T	T	T	T	T	T	T	T	T	T	T	T	T	T	T	T	T
JHI-Hv50k-2016-39891	1H	506607541	T	T	C	C	T	T	T	T	T	T	T	T	T	T	T	T	T	T	T	T	T	T	T	T	T	T	T	T	T	T	T	T	T	T	T	T	T	T	T	T	T	T	T	T	T	T	T
SCRI_RS_197910	1H	506609714	T	T	C	C	T	T	T	T	T	T	T	T	T	T	T	T	T	T	T	T	T	T	T	T	T	T	T	T	T	T	T	T	T	T	T	T	T	T	T	T	T	T	T	T	T	T	T
SCRI_RS_231869	1H	506611529	C	C	T	T	C	C	C	C	C	C	C	C	C	C	C	C	C	C	C	C	C	C	C	C	C	C	C	C	C	C	C	C	C	C	C	C	C	C	C	CT	C	C	C	C	C	C	C
JHI-Hv50k-2016-39968	1H	506770310	C	C	G	G	C	C	C	C	C	C	C	C	C	C	C	C	C	C	C	C	C	C	C	C	C	C	C	C	C	C	C	C	C	C	C	C	C	C	C	C	C	C	C	C	C	C	C
JHI-Hv50k-2016-39996	1H	507411486	A	A	G	G	A	A	A	A	A	A	A	A	A	A	A	A	A	A	A	A	A	A	A	A	A	A	A	A	A	A	A	A	A	A	A	A	A	A	A	A	A	A	A	A	A	A	A
JHI-Hv50k-2016-40022	1H	507545931	A	A	T	T	A	A	A	A	A	A	A	A	A	A	A	A	A	A	A	A	A	A	A	A	A	A	A	A	A	A	A	A	A	A	A	A	A	A	A	AT	A	A	A	A	A	A	A
JHI-Hv50k-2016-40035	1H	507584008	A	A	T	T	A	A	A	A	A	A	A	A	A	A	A	A	A	A	A	A	A	A	A	A	A	A	A	A	A	A	A	A	A	A	A	A	A	A	A	A	A	A	A	A	A	A	A
JHI-Hv50k-2016-40070	1H	507587199	G	G	C	C	G	G	G	G	G	G	G	G	G	G	G	G	G	G	G	G	G	G	G	G	G	G	G	G	G	G	G	G	G	G	G	G	G	G	G	G	G	G	G	G	G	G	G
JHI-Hv50k-2016-40076	1H	507587675	G	G	A	A	G	G	G	G	G	G	G	G	G	G	G	G	G	G	G	G	G	G	G	G	G	G	G	G	G	G	G	G	G	G	G	G	G	G	G	A	G	G	G	G	G	G	G
JHI-Hv50k-2016-40077	1H	507587740	A	A	G	G	A	A	A	A	A	A	A	A	A	A	A	A	A	A	A	A	A	A	A	A	A	A	A	A	A	A	A	A	A	A	A	A	A	A	A	A	A	A	A	A	A	A	A
JHI-Hv50k-2016-40078	1H	507587792	A	A	G	G	A	A	A	A	A	A	A	A	A	A	A	A	A	A	A	A	A	A	A	A	A	A	A	A	A	A	A	A	A	A	A	A	A	A	A	A	A	A	A	A	A	A	A
JHI-Hv50k-2016-40080	1H	507587806	A	A	G	G	A	A	A	A	A	A	A	A	A	A	A	A	A	A	A	A	A	A	A	AG	A	A	A	A	A	A	A	A	A	A	A	A	A	A	A	A	AG	A	A	A	A	A	A
SCRI_RS_166168	1H	507630839	G	G	A	A	G	G	G	G	G	G	G	G	G	G	G	G	G	G	G	G	G	G	G	G	G	G	G	G	G	G	G	G	G	G	G	G	G	G	G	G	G	G	G	G	G	G	G
JHI-Hv50k-2016-40162	1H	507639308	A	A	G	G	A	A	A	A	A	A	A	A	A	A	A	A	A	A	A	A	A	A	A	A	A	A	A	A	A	A	A	A	A	A	A	A	A	A	A	A	A	A	A	A	A	A	A
SCRI_RS_236623	1H	507639342	T	T	C	C	T	T	T	T	T	T	T	T	T	T	T	T	T	T	T	T	T	T	T	T	T	T	T	T	T	T	T	T	T	T	T	T	T	T	T	T	T	T	T	T	T	T	T
JHI-Hv50k-2016-40173	1H	507640878	G	G	C	C	G	G	G	G	G	G	G	G	G	G	G	G	G	G	G	G	G	G	G	G	G	G	G	G	G	G	G	G	G	G	G	G	G	G	G	G	G	G	G	G	G	G	G
JHI-Hv50k-2016-40174	1H	507640941	A	A	G	G	A	A	A	A	A	A	A	A	A	A	A	A	A	A	A	A	A	A	A	A	A	A	A	A	A	A	A	A	A	A	A	A	A	A	A	AG	A	A	A	A	A	A	A
JHI-Hv50k-2016-40217	1H	507687734	G	G	A	A	G	G	G	G	G	G	G	G	G	G	G	G	G	G	G	G	G	G	G	G	G	G	G	G	G	G	G	G	G	G	G	G	G	G	G	AG	G	G	G	G	G	G	G
JHI-Hv50k-2016-40258	1H	507894807	A	A	G	G	A	A	A	A	A	A	A	A	A	A	A	A	A	A	A	A	A	A	A	A	A	A	A	A	A	A	A	A	A	A	A	A	A	A	A	A	A	A	A	A	A	A	A
JHI-Hv50k-2016-40288	1H	507899911	T	T	A	A	T	T	T	T	T	T	T	T	T	T	T	T	T	T	T	T	T	T	T	T	T	T	T	T	T	T	T	T	T	T	T	T	T	T	T	T	T	T	T	T	T	T	T
JHI-Hv50k-2016-40363	1H	507975962	T	T	C	C	T	T	T	T	T	T	T	T	T	T	T	T	T	T	T	T	T	T	T	T	T	T	T	T	T	T	T	T	T	T	T	T	T	T	T	T	T	T	T	T	T	T	T
JHI-Hv50k-2016-40367	1H	507976562	C	C	T	T	C	C	C	C	C	C	C	C	C	C	C	C	C	C	C	C	C	C	C	C	C	C	C	C	C	C	C	C	C	C	C	C	C	C	C	CT	C	C	C	C	C	C	C
SCRI_RS_195200	1H	507977159	T	T	C	C	T	T	T	T	T	T	T	T	T	T	T	T	T	T	T	T	T	T	T	T	T	T	T	T	T	T	T	T	T	T	T	T	T	T	T	T	T	T	T	T	T	T	T
JHI-Hv50k-2016-40374	1H	507978060	G	G	A	A	G	G	G	G	G	G	G	G	G	G	G	G	G	G	G	G	G	G	G	G	G	G	G	G	G	G	G	G	G	G	G	G	G	G	G	G	G	G	G	G	G	G	G
11_20769	1H	507978931	A	A	C	C	A	A	A	A	A	A	A	A	A	A	A	A	A	A	A	A	A	A	A	A	A	A	A	A	A	A	A	A	A	A	A	A	A	A	A	A	A	A	A	A	A	A	A
JHI-Hv50k-2016-40379	1H	507979960	C	C	T	T	C	C	C	C	C	C	C	C	C	C	C	C	C	C	C	C	C	C	C	C	C	C	C	C	C	C	C	C	C	C	C	C	C	C	C	C	C	C	C	C	C	C	C
JHI-Hv50k-2016-40412	1H	508029936	G	G	T	T	G	G	G	G	G	G	G	G	G	G	G	G	G	G	G	G	G	G	G	G	G	G	G	G	G	G	G	G	G	G	G	G	G	G	G	G	G	G	G	G	G	G	G
JHI-Hv50k-2016-40432	1H	508031522	T	T	A	A	T	T	T	T	T	T	T	T	T	T	T	T	T	T	T	T	T	T	T	T	T	T	T	T	T	T	T	T	T	T	T	T	T	T	T	AT	T	T	T	T	T	T	T
JHI-Hv50k-2016-40458	1H	508033634	A	A	T	T	A	A	A	A	A	A	A	A	A	A	A	A	A	A	A	A	A	A	A	A	A	A	A	A	A	A	A	A	A	A	A	A	A	A	A	A	A	A	A	A	A	A	A
JHI-Hv50k-2016-40499	1H	508112546	A	A	G	G	A	A	A	A	A	A	A	A	A	A	A	A	A	A	A	A	A	A	A	A	A	A	A	A	A	A	A	A	A	A	A	A	A	A	A	A	A	A	A	A	A	A	A
JHI-Hv50k-2016-40501	1H	508112836	C	C	A	A	C	C	C	C	C	C	C	C	C	C	C	C	C	C	C	C	C	C	C	C	C	C	C	C	C	C	C	C	C	C	C	C	C	C	C	C	C	C	C	C	C	C	C
JHI-Hv50k-2016-40509	1H	508268557	A	A	G	G	A	A	A	A	A	A	A	A	A	A	A	A	A	A	A	A	A	A	A	A	A	A	A	A	A	A	A	A	A	A	A	A	A	A	A	A	A	A	A	A	A	A	A
JHI-Hv50k-2016-40510	1H	508268665	C	C	T	T	C	C	C	C	C	C	C	C	C	C	C	C	C	C	C	C	C	C	C	C	C	C	C	C	C	C	C	C	C	C	C	C	C	C	C	C	C	C	C	C	C	C	C
SCRI_RS_179987	1H	508269455	A	A	C	C	A	A	A	A	A	A	A	A	A	A	A	A	A	A	A	A	A	A	A	A	A	A	A	A	A	A	A	A	A	A	A	A	A	A	A	A	A	A	A	A	A	A	A
SCRI_RS_121048	1H	508312976	C	C	G	G	C	C	C	C	C	C	C	C	C	C	C	C	C	C	C	C	C	C	C	C	C	C	C	C	C	C	C	C	C	C	C	C	C	C	C	C	C	C	C	C	C	C	C
JHI-Hv50k-2016-40533	1H	508319215	C	C	T	T	C	C	C	C	C	C	C	C	C	C	C	C	C	C	C	C	C	C	C	C	C	C	C	C	C	C	C	C	C	C	C	C	C	C	C	CT	C	C	C	C	C	C	C
SCRI_RS_170389	1H	508320276	C	C	A	A	C	C	C	C	C	C	C	C	C	C	C	C	C	C	C	C	C	C	C	C	C	C	C	C	C	C	C	C	C	C	C	C	C	C	C	C	C	C	C	C	C	C	C
JHI-Hv50k-2016-40558	1H	508563781	A	A	G	G	A	A	A	A	A	A	A	A	A	A	A	A	A	A	A	A	A	A	A	A	A	A	A	A	A	A	A	A	A	A	A	A	A	A	A	A	A	A	A	A	A	A	A
JHI-Hv50k-2016-40579	1H	508565403	G	G	A	A	G	G	G	G	G	G	G	G	G	G	G	G	G	G	G	G	G	G	G	G	G	G	G	G	G	G	G	G	G	G	G	G	G	G	G	AG	AG	G	G	G	G	G	G
JHI-Hv50k-2016-40585	1H	508566965	T	T	C	C	T	T	T	T	T	T	T	T	T	T	T	T	T	T	T	T	T	T	T	T	T	T	T	T	T	T	T	T	T	T	T	T	T	T	T	T	T	T	T	T	T	T	T
JHI-Hv50k-2016-40587	1H	508567435	C	C	T	T	C	C	C	C	C	C	C	C	C	C	C	C	C	C	C	C	C	C	C	CT	C	C	C	C	C	C	C	C	C	C	C	C	C	C	C	T	CT	C	C	C	C	C	C
11_21446	1H	508567720	T	T	A	A	T	T	T	T	T	T	T	T	T	T	T	T	T	T	T	T	T	T	T	T	T	T	T	T	T	T	T	T	T	T	T	T	T	T	T	T	T	T	T	T	T	T	T
JHI-Hv50k-2016-40618	1H	508771858	G	G	A	A	G	G	G	G	G	G	G	G	G	G	G	G	G	G	G	G	G	G	G	G	G	G	G	G	G	G	G	G	G	G	G	G	G	G	G	AG	G	G	G	G	G	G	G
JHI-Hv50k-2016-40640	1H	508773904	T	T	C	C	T	T	T	T	T	T	T	T	T	T	T	T	T	T	T	T	T	T	T	T	T	T	T	T	T	T	T	T	T	T	T	T	T	T	T	T	T	T	T	T	T	T	T
JHI-Hv50k-2016-40712	1H	508790362	G	G	C	C	G	G	G	G	G	G	G	G	G	G	G	G	G	G	G	G	G	G	G	G	G	G	G	G	G	G	G	G	G	G	G	G	G	G	G	G	G	G	G	G	G	G	G
JHI-Hv50k-2016-40719	1H	508793630	G	G	A	A	G	G	G	G	G	G	G	G	G	G	G	G	G	G	G	G	G	G	G	G	G	G	G	G	G	G	G	G	G	G	G	G	G	G	G	G	G	G	G	G	G	G	G
SCRI_RS_189168	1H	509307825	A	A	G	G	A	A	A	A	A	A	A	A	A	A	A	A	A	A	A	A	A	A	A	A	A	A	A	A	A	A	A	A	A	A	A	A	A	A	A	AG	A	A	A	A	A	A	A
JHI-Hv50k-2016-40817	1H	509308002	T	T	A	A	T	T	T	T	T	T	T	T	T	T	T	T	T	T	T	T	T	T	T	T	T	T	T	T	T	T	T	T	T	T	T	T	T	T	T	T	T	T	T	T	T	T	T
JHI-Hv50k-2016-40829	1H	509310901	A	A	G	G	A	A	A	A	A	A	A	A	A	A	A	A	A	A	A	A	A	A	A	A	A	A	A	A	A	A	A	A	A	A	A	A	A	A	A	A	A	A	A	A	A	A	A
JHI-Hv50k-2016-40869	1H	509509788	C	C	T	T	C	C	C	C	C	C	C	C	C	C	C	C	C	C	C	C	C	C	C	C	C	C	C	C	C	C	C	C	C	C	C	C	C	C	C	C	C	C	C	C	C	C	C
11_21373	1H	509511424	G	G	A	A	G	G	G	G	G	G	G	G	G	G	G	G	G	G	G	G	G	G	G	G	G	G	G	G	G	G	G	G	G	G	G	G	G	G	G	G	G	G	G	G	G	G	G
JHI-Hv50k-2016-40897	1H	509518177	T	T	C	C	T	T	T	T	T	T	T	T	T	T	T	T	T	T	T	T	T	T	T	T	T	T	T	T	T	T	T	T	T	T	T	T	T	T	T	T	T	T	T	T	T	T	T
JHI-Hv50k-2016-40910	1H	509521952	C	C	T	T	C	C	C	C	C	C	C	C	C	C	C	C	C	C	C	C	C	C	C	C	C	C	C	C	C	C	C	C	C	C	C	C	C	C	C	C	C	C	C	C	C	C	C
JHI-Hv50k-2016-40920	1H	509523768	A	A	G	G	A	A	A	A	A	A	A	A	A	A	A	A	A	A	A	A	A	A	A	A	A	A	A	A	A	A	A	A	A	A	A	A	A	A	A	A	A	A	A	A	A	A	A
JHI-Hv50k-2016-40940	1H	509526606	G	G	C	C	G	G	G	G	G	G	G	G	G	G	G	G	G	G	G	G	G	G	G	G	G	G	G	G	G	G	G	G	G	G	G	G	G	G	G	G	G	G	G	G	G	G	G
JHI-Hv50k-2016-40966	1H	509573877	A	A	G	G	A	A	A	A	A	A	A	A	A	A	A	A	A	A	A	A	A	A	A	A	A	A	A	A	A	A	A	A	A	A	A	A	A	A	A	A	A	A	A	A	A	A	A
JHI-Hv50k-2016-40970	1H	509574872	C	C	T	T	C	C	C	C	C	C	C	C	C	C	C	C	C	C	C	C	C	C	C	C	C	C	C	C	C	C	C	C	C	C	C	C	C	C	C	CT	C	C	C	C	C	C	C
JHI-Hv50k-2016-40972	1H	509575372	A	A	C	C	A	A	A	A	A	A	A	A	A	A	A	A	A	A	A	A	A	A	A	A	A	A	A	A	A	A	A	A	A	A	A	A	A	A	A	A	A	A	A	A	A	A	A
JHI-Hv50k-2016-41028	1H	509580576	A	A	G	G	A	A	A	A	A	A	A	A	A	A	A	A	A	A	A	A	A	A	A	A	A	A	A	A	A	A	A	A	A	A	A	A	A	A	A	A	A	A	A	A	A	A	A
JHI-Hv50k-2016-41031	1H	509580780	A	A	G	G	A	A	A	A	A	A	A	A	A	A	A	A	A	A	A	A	A	A	A	A	A	A	A	A	A	A	A	A	A	A	A	A	A	A	A	A	A	A	A	A	A	A	A
JHI-Hv50k-2016-41034	1H	509585024	C	C	T	T	C	C	C	C	C	C	C	C	C	C	C	C	C	C	C	C	C	C	C	C	C	C	C	C	C	C	C	C	C	C	C	C	C	C	C	T	C	C	C	C	C	C	C
JHI-Hv50k-2016-41035	1H	509585037	A	A	T	T	A	A	A	A	A	A	A	A	A	A	A	A	A	A	A	A	A	A	A	A	A	A	A	A	A	A	A	A	A	A	A	A	A	A	A	AT	A	A	A	A	A	A	A
SCRI_RS_197263	1H	509664704	G	G	A	A	G	G	G	G	G	G	G	G	G	G	G	G	G	G	G	G	G	G	G	G	G	G	G	G	G	G	G	G	G	G	G	G	G	G	G	G	G	G	G	G	G	G	G
JHI-Hv50k-2016-41045	1H	509665157	A	A	G	G	A	A	A	A	A	A	A	A	A	A	A	A	A	A	A	A	A	A	A	A	A	A	A	A	A	A	A	A	A	A	A	A	A	A	A	A	A	A	A	A	A	A	A
JHI-Hv50k-2016-41046	1H	509665325	G	G	A	A	G	G	G	G	G	G	G	G	G	G	G	G	G	G	G	G	G	G	G	G	G	G	G	G	G	G	G	G	G	G	G	G	G	G	G	AG	G	G	G	G	G	G	G
11_20149	1H	509763134	G	G	A	A	G	G	G	G	G	G	G	G	G	G	G	G	G	G	G	G	G	G	G	G	G	G	G	G	G	G	G	G	G	G	G	G	G	G	G	AG	G	G	G	G	G	G	G
JHI-Hv50k-2016-41065	1H	509763470	C	C	G	G	C	C	C	C	C	C	C	C	C	C	C	C	C	C	C	C	C	C	C	C	C	C	C	C	C	C	C	C	C	C	C	C	C	C	C	C	C	C	C	C	C	C	C
JHI-Hv50k-2016-41168	1H	510050357	A	A	C	C	A	A	A	A	A	A	A	A	A	A	A	A	A	A	A	A	A	A	A	A	A	A	A	A	A	A	A	A	A	A	A	A	A	A	A	A	A	A	A	A	A	A	A
12_31163	1H	510050548	G	G	A	A	G	G	G	G	G	G	G	G	G	G	G	G	G	G	G	G	G	G	G	G	G	G	G	G	G	G	G	G	G	G	G	G	G	G	G	G	G	G	G	G	G	G	G
JHI-Hv50k-2016-41171	1H	510050650	C	C	T	T	C	C	C	C	C	C	C	C	C	C	C	C	C	C	C	C	C	C	C	C	C	C	C	C	C	C	C	C	C	C	C	C	C	C	C	C	C	C	C	C	C	C	C
JHI-Hv50k-2016-41172	1H	510050725	C	C	T	T	C	C	C	C	C	C	C	C	C	C	C	C	C	C	C	C	C	C	C	C	C	C	C	C	C	C	C	C	C	C	C	C	C	C	C	C	C	C	C	C	C	C	C
JHI-Hv50k-2016-41264	1H	510257654	C	C	T	T	C	C	C	C	C	C	C	C	C	C	C	C	C	C	C	C	C	C	C	CT	C	C	C	C	C	C	C	C	C	C	C	C	C	C	C	CT	CT	C	C	C	C	C	C
JHI-Hv50k-2016-41265	1H	510257705	C	C	T	T	C	C	C	C	C	C	C	C	C	C	C	C	C	C	C	C	C	C	C	C	C	C	C	C	C	C	C	C	C	C	C	C	C	C	C	CT	C	C	C	C	C	C	C
JHI-Hv50k-2016-41266	1H	510257905	T	T	C	C	T	T	T	T	T	T	T	T	T	T	T	T	T	T	T	T	T	T	T	T	T	T	T	T	T	T	T	T	T	T	T	T	T	T	T	T	T	T	T	T	T	T	T
SCRI_RS_188218	1H	510595262	G	G	T	T	G	G	G	G	G	G	G	G	G	G	G	G	G	G	G	G	G	G	G	GT	G	G	G	G	G	G	G	G	G	G	G	G	G	G	G	T	G	G	G	G	G	G	G
JHI-Hv50k-2016-41283	1H	510597014	C	C	T	T	C	C	C	C	C	C	C	C	C	C	C	C	C	C	C	C	C	C	C	C	C	C	C	C	C	C	C	C	C	C	C	C	C	C	C	CT	C	C	C	C	C	C	C
JHI-Hv50k-2016-41307	1H	510760442	G	G	C	C	G	G	G	G	G	G	G	G	G	G	G	G	G	G	G	G	G	G	G	CG	G	G	G	G	G	G	G	G	G	G	G	G	G	G	G	CG	CG	G	G	G	G	G	G
JHI-Hv50k-2016-41321	1H	510799870	A	A	G	G	A	A	A	A	A	A	A	A	A	A	A	A	A	A	A	A	A	A	A	A	A	A	A	A	A	A	A	A	A	A	A	A	A	A	A	A	A	A	A	A	A	A	A
JHI-Hv50k-2016-41329	1H	510808796	G	G	A	A	G	G	G	G	G	G	G	G	G	G	G	G	G	G	G	G	G	G	G	G	G	G	G	G	G	G	G	G	G	G	G	G	G	G	G	AG	G	G	G	G	G	G	G
JHI-Hv50k-2016-41417	1H	511069168	A	A	G	G	AG	AG	AG	AG	AG	AG	AG	AG	AG	AG	AG	AG	A	AG	AG	AG	AG	AG	AG	A	A	A	A	A	A	A	A	A	A	AG	AG	AG	AG	AG	AG	A	A	A	A	A	A	A	A
JHI-Hv50k-2016-41432	1H	511072802	A	A	T	T	A	A	A	A	A	A	A	A	A	A	A	A	A	A	A	A	A	A	A	A	A	A	A	A	A	A	A	A	A	A	A	A	A	A	A	A	A	A	A	A	A	A	A
JHI-Hv50k-2016-41438	1H	511074982	T	T	C	C	T	T	T	T	T	T	T	T	T	T	T	T	T	T	T	T	T	T	T	T	T	T	T	T	T	T	T	T	T	T	T	T	T	T	T	T	T	T	T	T	T	T	T
JHI-Hv50k-2016-41445	1H	511076710	C	C	G	G	C	C	C	C	C	C	C	C	C	C	C	C	C	C	C	C	C	C	C	C	C	C	C	C	C	C	C	C	C	C	C	C	C	C	C	C	C	C	C	C	C	C	C
JHI-Hv50k-2016-41455	1H	511078607	T	T	A	A	T	T	T	T	T	T	T	T	T	T	T	T	T	T	T	T	T	T	T	T	T	T	T	T	T	T	T	T	T	T	T	T	T	T	T	T	T	T	T	T	T	T	T
JHI-Hv50k-2016-41457	1H	511078876	A	A	C	C	A	A	A	A	A	A	A	A	A	A	A	A	A	A	A	A	A	A	A	A	A	A	A	A	A	A	A	A	A	A	A	A	A	A	A	A	A	A	A	A	A	A	A
SCRI_RS_114308	1H	511129549	G	G	A	A	G	G	G	G	G	G	G	G	G	G	G	G	G	G	G	G	G	G	G	G	G	G	G	G	G	G	G	G	G	G	G	G	G	G	G	G	G	G	G	G	G	G	G
JHI-Hv50k-2016-41480	1H	511131790	T	T	C	C	T	T	T	T	T	T	T	T	T	T	T	T	T	T	T	T	T	T	T	T	T	T	T	T	T	T	T	T	T	T	T	T	T	T	T	T	T	T	T	T	T	T	T
JHI-Hv50k-2016-41508	1H	511187011	C	C	G	G	C	C	C	C	C	C	C	C	C	C	C	C	C	C	C	C	C	C	C	C	C	C	C	C	C	C	C	C	C	C	C	C	C	C	C	C	C	C	C	C	C	C	C
JHI-Hv50k-2016-41511	1H	511188291	A	A	T	T	A	A	A	A	A	A	A	A	A	A	A	A	A	A	A	A	A	A	A	A	A	A	A	A	A	A	A	A	A	A	A	A	A	A	A	AT	A	A	A	A	A	A	A
JHI-Hv50k-2016-41513	1H	511188294	A	A	G	G	A	A	A	A	A	A	A	A	A	A	A	A	A	A	A	A	A	A	A	A	A	A	A	A	A	A	A	A	A	A	A	A	A	A	A	A	A	A	A	A	A	A	A
JHI-Hv50k-2016-41514	1H	511188405	C	C	T	T	C	C	C	C	C	C	C	C	C	C	C	C	C	C	C	C	C	C	C	C	C	C	C	C	C	C	C	C	C	C	C	C	C	C	C	CT	C	C	C	C	C	C	C
JHI-Hv50k-2016-41553	1H	511203194	G	G	A	A	G	G	G	G	G	G	G	G	G	G	G	G	G	G	G	G	G	G	G	G	G	G	G	G	G	G	G	G	G	G	G	G	G	G	G	A	G	G	G	G	G	G	G
JHI-Hv50k-2016-41555	1H	511203497	A	A	G	G	A	A	A	A	A	A	A	A	A	A	A	A	A	A	A	A	A	A	A	A	A	A	A	A	A	A	A	A	A	A	A	A	A	A	A	A	A	A	A	A	A	A	A
JHI-Hv50k-2016-41572	1H	511401724	G	G	A	A	G	G	G	G	G	G	G	G	G	G	G	G	G	G	G	G	G	G	G	G	G	G	G	G	G	G	G	G	G	G	G	G	G	G	G	AG	G	G	G	G	G	G	G
JHI-Hv50k-2016-41573	1H	511401780	A	A	G	G	A	A	A	A	A	A	A	A	A	A	A	A	A	A	A	A	A	A	A	A	A	A	A	A	A	A	A	A	A	A	A	A	A	A	A	A	A	A	A	A	A	A	A
12_20632	1H	511401867	A	A	G	G	A	A	A	A	A	A	A	A	A	A	A	A	A	A	A	A	A	A	A	A	A	A	A	A	A	A	A	A	A	A	A	A	A	A	A	A	A	A	A	A	A	A	A
JHI-Hv50k-2016-41651	1H	511549888	G	G	C	C	G	G	G	G	G	G	G	G	G	G	G	G	G	G	G	G	G	G	G	CG	G	G	G	G	G	G	G	G	G	G	G	G	G	G	G	CG	CG	G	G	G	G	G	G
JHI-Hv50k-2016-41719	1H	511725863	C	C	T	T	C	C	C	C	C	C	C	C	C	C	C	C	C	C	C	C	C	C	C	C	C	C	C	C	C	C	C	C	C	C	C	C	C	C	C	C	C	C	C	C	C	C	C
SCRI_RS_213675	1H	511726333	C	C	T	T	C	C	C	C	C	C	C	C	C	C	C	C	C	C	C	C	C	C	C	C	C	C	C	C	C	C	C	C	C	C	C	C	C	C	C	C	C	C	C	C	C	C	C
JHI-Hv50k-2016-41865	1H	512474387	G	G	A	A	G	G	G	G	G	G	G	G	G	G	G	G	G	G	G	G	G	G	G	G	G	G	G	G	G	G	G	G	G	G	G	G	G	G	G	AG	G	G	G	G	G	G	G
JHI-Hv50k-2016-41867	1H	512474963	T	T	C	C	T	T	T	T	T	T	T	T	T	T	T	T	T	T	T	T	T	T	T	CT	T	T	T	T	T	T	T	T	T	T	T	T	T	T	T	CT	CT	T	T	T	T	T	T
JHI-Hv50k-2016-41873	1H	512548384	G	G	A	A	G	G	G	G	G	G	G	G	G	G	G	G	G	G	G	G	G	G	G	G	G	G	G	G	G	G	G	G	G	G	G	G	G	G	G	G	G	G	G	G	G	G	G
JHI-Hv50k-2016-41896	1H	512558675	G	G	A	A	G	G	G	G	G	G	G	G	G	G	G	G	G	G	G	G	G	G	G	G	G	G	G	G	G	G	G	G	G	G	G	G	G	G	G	AG	G	G	G	G	G	G	G
JHI-Hv50k-2016-41939	1H	512632542	C	C	G	G	C	C	C	C	C	C	C	C	C	C	C	C	C	C	C	C	C	C	C	C	C	C	C	C	C	C	C	C	C	C	C	C	C	C	C	C	C	C	C	C	C	C	C
JHI-Hv50k-2016-41982	1H	512692741	G	G	T	T	G	G	G	G	G	G	G	G	G	G	G	G	G	G	G	G	G	G	G	G	G	G	G	G	G	G	G	G	G	G	G	G	G	G	G	GT	G	G	G	G	G	G	G
JHI-Hv50k-2016-41993	1H	512694877	G	G	A	A	G	G	G	G	G	G	G	G	G	G	G	G	G	G	G	G	G	G	G	G	G	G	G	G	G	G	G	G	G	G	G	G	G	G	G	AG	G	G	G	G	G	G	G
JHI-Hv50k-2016-42068	1H	513076333	G	G	A	A	G	G	G	G	G	G	G	G	G	G	G	G	G	G	G	G	G	G	G	G	G	G	G	G	G	G	G	G	G	G	G	G	G	G	G	AG	G	G	G	G	G	G	G
JHI-Hv50k-2016-42085	1H	513077308	T	T	C	C	T	T	T	T	T	T	T	T	T	T	T	T	T	T	T	T	T	T	T	T	T	T	T	T	T	T	T	T	T	T	T	T	T	T	T	T	T	T	T	T	T	T	T
JHI-Hv50k-2016-42086	1H	513077386	A	A	G	G	A	A	A	A	A	A	A	A	A	A	A	A	A	A	A	A	A	A	A	A	AG	AG	AG	AG	AG	AG	A	AG	A	A	A	A	A	A	A	AG	A	AG	AG	AG	A	AG	AG
JHI-Hv50k-2016-42132	1H	513140755	T	T	C	C	T	T	T	T	T	T	T	T	T	T	T	T	T	T	T	T	T	T	T	T	T	T	T	T	T	T	T	T	T	T	T	T	T	T	T	T	T	T	T	T	T	T	T
11_11277	1H	513140983	A	A	G	G	A	A	A	A	A	A	A	A	A	A	A	A	A	A	A	A	A	A	A	A	A	A	A	A	A	A	A	A	A	A	A	A	A	A	A	A	A	A	A	A	A	A	A
JHI-Hv50k-2016-42157	1H	513163040	T	T	G	G	T	T	T	T	T	T	T	T	T	T	T	T	T	T	T	T	T	T	T	T	T	T	T	T	T	T	T	T	T	T	T	T	T	T	T	T	T	T	T	T	T	T	T
JHI-Hv50k-2016-42200	1H	513208732	G	G	A	A	G	G	G	G	G	G	G	G	G	G	G	G	G	G	G	G	G	G	G	G	G	G	G	G	G	G	G	G	G	G	G	G	G	G	G	AG	G	G	G	G	G	G	G
SCRI_RS_199689	1H	513210386	C	C	T	T	C	C	C	C	C	C	C	C	C	C	C	C	C	C	C	C	C	C	C	C	C	C	C	C	C	C	C	C	C	C	C	C	C	C	C	C	C	C	C	C	C	C	C
JHI-Hv50k-2016-42273	1H	513233583	C	C	A	A	C	C	C	C	C	C	C	C	C	C	C	C	C	C	C	C	C	C	C	C	C	C	C	C	C	C	C	C	C	C	C	C	C	C	C	AC	C	C	C	C	C	C	C
JHI-Hv50k-2016-42315	1H	513257265	A	A	G	G	A	A	A	A	A	A	A	A	A	A	A	A	A	A	A	A	A	A	A	A	A	A	A	A	A	A	A	A	A	A	A	A	A	A	A	A	A	A	A	A	A	A	A
JHI-Hv50k-2016-42352	1H	513276451	T	T	C	C	T	T	T	T	T	T	T	T	T	T	T	T	T	T	T	T	T	T	T	T	T	T	T	T	T	T	T	T	T	T	T	T	T	T	T	T	T	T	T	T	T	T	T
JHI-Hv50k-2016-42370	1H	513315877	C	C	T	T	C	C	C	C	C	C	C	C	C	C	C	C	C	C	C	C	C	C	C	C	C	C	C	C	C	C	C	C	C	C	C	C	C	C	C	CT	C	C	C	C	C	C	C
JHI-Hv50k-2016-42372	1H	513316042	C	C	A	A	C	C	C	C	C	C	C	C	C	C	C	C	C	C	C	C	C	C	C	C	C	C	C	C	C	C	C	C	C	C	C	C	C	C	C	AC	C	C	C	C	C	C	C
JHI-Hv50k-2016-42382	1H	513317224	T	T	C	C	T	T	T	T	T	T	T	T	T	T	T	T	T	T	T	T	T	T	T	T	T	T	T	T	T	T	T	T	T	T	T	T	T	T	T	T	T	T	T	T	T	T	T
JHI-Hv50k-2016-42387	1H	513318220	A	A	T	T	A	A	A	A	A	A	A	A	A	A	A	A	A	A	A	A	A	A	A	A	A	A	A	A	A	A	A	A	A	A	A	A	A	A	A	A	A	A	A	A	A	A	A
JHI-Hv50k-2016-42417	1H	513631089	C	C	T	T	C	C	C	C	C	C	C	C	C	C	C	C	C	C	C	C	C	C	C	C	C	C	C	C	C	C	C	C	C	C	C	C	C	C	C	CT	C	C	C	C	C	C	C
JHI-Hv50k-2016-42419	1H	513631461	G	G	T	T	G	G	G	G	G	G	G	G	G	G	G	G	G	G	G	G	G	G	G	G	G	G	G	G	G	G	G	G	G	G	G	G	G	G	G	GT	G	G	G	G	G	G	G
JHI-Hv50k-2016-42448	1H	513636970	G	G	T	T	G	G	G	G	G	G	G	G	G	G	G	G	G	G	G	G	G	G	G	G	G	G	G	G	G	G	G	G	G	G	G	G	G	G	G	T	G	G	G	G	G	G	G
JHI-Hv50k-2016-42490	1H	513781830	G	G	A	A	G	G	G	G	G	G	G	G	G	G	G	G	G	G	G	G	G	G	G	G	G	G	G	G	G	G	G	G	G	G	G	G	G	G	G	G	G	G	G	G	G	G	G
JHI-Hv50k-2016-42522	1H	514012855	G	G	A	A	G	G	G	G	G	G	G	G	G	G	G	G	G	G	G	G	G	G	G	G	G	G	G	G	G	G	G	G	G	G	G	G	G	G	G	AG	G	G	G	G	G	G	G
JHI-Hv50k-2016-42546	1H	514066295	G	G	A	A	G	G	G	G	G	G	G	G	G	G	G	G	G	G	G	G	G	G	G	G	G	G	G	G	G	G	G	G	G	G	G	G	G	G	G	G	G	G	G	G	G	G	G
JHI-Hv50k-2016-42547	1H	514066434	A	A	G	G	A	A	A	A	A	A	A	A	A	A	A	A	A	A	A	A	A	A	A	A	A	A	A	A	A	A	A	A	A	A	A	A	A	A	A	A	A	A	A	A	A	A	A
JHI-Hv50k-2016-42551	1H	514098322	A	A	G	G	A	A	A	A	A	A	A	A	A	A	A	A	A	A	A	A	A	A	A	A	A	A	A	A	A	A	A	A	A	A	A	A	A	A	A	A	A	A	A	A	A	A	A
JHI-Hv50k-2016-42553	1H	514098702	A	A	C	C	A	A	A	A	A	A	A	A	A	A	A	A	A	A	A	A	A	A	A	A	A	A	A	A	A	A	A	A	A	A	A	A	A	A	A	A	A	A	A	A	A	A	A
JHI-Hv50k-2016-42564	1H	514147328	A	A	C	C	A	A	A	A	A	A	A	A	A	A	A	A	A	A	A	A	A	A	A	A	A	A	A	A	A	A	A	A	A	A	A	A	A	A	A	A	A	A	A	A	A	A	A
JHI-Hv50k-2016-42607	1H	514265808	G	G	C	C	G	G	G	G	G	G	G	G	G	G	G	G	G	G	G	G	G	G	G	G	G	G	G	G	G	G	G	G	G	G	G	G	G	G	G	CG	G	G	G	G	G	G	G
JHI-Hv50k-2016-42633	1H	514395012	G	G	A	A	G	G	G	G	G	G	G	G	G	G	G	G	G	G	G	G	G	G	G	G	G	G	G	G	G	G	G	G	G	G	G	G	G	G	G	G	G	G	G	G	G	G	G
JHI-Hv50k-2016-42678	1H	514604439	T	T	C	C	T	T	T	T	T	T	T	T	T	T	T	T	T	T	T	T	T	T	T	T	T	T	T	T	T	T	T	T	T	T	T	T	T	T	T	T	T	T	T	T	T	T	T
JHI-Hv50k-2016-42680	1H	514604810	C	C	T	T	C	C	C	C	C	C	C	C	C	C	C	C	C	C	C	C	C	C	C	C	C	C	C	C	C	C	C	C	C	C	C	C	C	C	C	C	C	C	C	C	C	C	C
JHI-Hv50k-2016-42684	1H	514605626	A	A	T	T	A	A	A	A	A	A	A	A	A	A	A	A	A	A	A	A	A	A	A	A	A	A	A	A	A	A	A	A	A	A	A	A	A	A	A	A	A	A	A	A	A	A	A
JHI-Hv50k-2016-42725	1H	514690726	A	A	T	T	A	A	A	A	A	A	A	A	A	A	A	A	A	A	A	A	A	A	A	A	A	A	A	A	A	A	A	A	A	A	A	A	A	A	A	A	A	A	A	A	A	A	A
JHI-Hv50k-2016-42730	1H	514693295	C	C	T	T	C	C	C	C	C	C	C	C	C	C	C	C	C	C	C	C	C	C	C	C	C	C	C	C	C	C	C	C	C	C	C	C	C	C	C	CT	C	C	C	C	C	C	C
JHI-Hv50k-2016-42765	1H	514778324	G	G	A	A	G	G	G	G	G	G	G	G	G	G	G	G	G	G	G	G	G	G	G	G	G	G	G	G	G	G	G	G	G	G	G	G	G	G	G	G	G	G	G	G	G	G	G
JHI-Hv50k-2016-42815	1H	514928069	C	C	T	T	C	C	C	C	C	C	C	C	C	C	C	C	C	C	C	C	C	C	C	C	C	C	C	C	C	C	C	C	C	C	C	C	C	C	C	C	C	C	C	C	C	C	C
JHI-Hv50k-2016-42838	1H	515122196	T	T	C	C	T	T	T	T	T	T	T	T	T	T	T	T	T	T	T	T	T	T	T	T	T	T	T	T	T	T	T	T	T	T	T	T	T	T	T	T	T	T	T	T	T	T	T
JHI-Hv50k-2016-42865	1H	515144419	A	A	G	G	A	A	A	A	A	A	A	A	A	A	A	A	A	A	A	A	A	A	A	A	A	A	A	A	A	A	A	A	A	A	A	A	A	A	A	AG	A	A	A	A	A	A	A
JHI-Hv50k-2016-42866	1H	515144517	G	G	A	A	G	G	G	G	G	G	G	G	G	G	G	G	G	G	G	G	G	G	G	G	G	G	G	G	G	G	G	G	G	G	G	G	G	G	G	AG	G	G	G	G	G	G	G
JHI-Hv50k-2016-42877	1H	515144861	T	T	C	C	T	T	T	T	T	T	T	T	T	T	T	T	T	T	T	T	T	T	T	T	T	T	T	T	T	T	T	T	T	T	T	T	T	T	T	T	T	T	T	T	T	T	T
JHI-Hv50k-2016-42911	1H	515249900	A	A	G	G	A	A	A	A	A	A	A	A	A	A	A	A	A	A	A	A	A	A	A	A	A	A	A	A	A	A	A	A	A	A	A	A	A	A	A	A	A	A	A	A	A	A	A
JHI-Hv50k-2016-42943	1H	515500438	T	T	C	C	T	T	T	T	T	T	T	T	T	T	T	T	T	T	T	T	T	T	T	T	T	T	T	T	T	T	T	T	T	T	T	T	T	T	T	T	T	T	T	T	T	T	T
JHI-Hv50k-2016-42947	1H	515500580	A	A	G	G	A	A	A	A	A	A	A	A	A	A	A	A	A	A	A	A	A	A	A	A	A	A	A	A	A	A	A	A	A	A	A	A	A	A	A	A	A	A	A	A	A	A	A
JHI-Hv50k-2016-43108	1H	516078616	C	C	T	T	C	C	C	C	C	C	C	C	C	C	C	C	C	C	C	C	C	C	C	C	C	C	C	C	C	C	C	C	C	C	C	C	C	C	C	CT	C	C	C	C	C	C	C
JHI-Hv50k-2016-43141	1H	516115596	T	T	C	C	T	T	T	T	T	T	T	T	T	T	T	T	T	T	T	T	T	T	T	T	T	T	T	T	T	T	T	T	T	T	T	T	T	T	T	T	T	T	T	T	T	T	T
JHI-Hv50k-2016-43206	1H	516132372	C	C	G	G	C	C	C	C	C	C	C	C	C	C	C	C	C	C	C	C	C	C	C	C	C	C	C	C	C	C	C	C	C	C	C	C	C	C	C	C	C	C	C	C	C	C	C
JHI-Hv50k-2016-43220	1H	516151499	C	C	T	T	C	C	C	C	C	C	C	C	C	C	C	C	C	C	C	C	C	C	C	C	C	C	C	C	C	C	C	C	C	C	C	C	C	C	C	C	C	C	C	C	C	C	C
JHI-Hv50k-2016-43341	1H	516268467	T	T	C	C	T	T	T	T	T	T	T	T	T	T	T	T	T	T	T	T	T	T	T	T	T	T	T	T	T	T	T	T	T	T	T	T	T	T	T	T	T	T	T	T	T	T	T
SCRI_RS_188909	1H	516309132	G	G	A	A	G	G	G	G	G	G	G	G	G	G	G	G	G	G	G	G	G	G	G	G	G	G	G	G	G	G	G	G	G	G	G	G	G	G	G	G	G	G	G	G	G	G	G
11_20125	1H	516309831	C	C	G	G	C	C	C	C	C	C	C	C	C	C	C	C	C	C	C	C	C	C	C	C	C	C	C	C	C	C	C	C	C	C	C	C	C	C	C	C	C	C	C	C	C	C	C
JHI-Hv50k-2016-43370	1H	516310175	T	T	A	A	T	T	T	T	T	T	T	T	T	T	T	T	T	T	T	T	T	T	T	T	T	T	T	T	T	T	T	T	T	T	T	T	T	T	T	T	T	T	T	T	T	T	T
JHI-Hv50k-2016-43414	1H	516478714	A	A	T	T	A	A	A	A	A	A	A	A	A	A	A	A	A	A	A	A	A	A	A	A	A	A	A	A	A	A	A	A	A	A	A	A	A	A	A	A	A	A	A	A	A	A	A
JHI-Hv50k-2016-43416	1H	516478745	G	G	A	A	G	G	G	G	G	G	G	G	G	G	G	G	G	G	G	G	G	G	G	G	G	G	G	G	G	G	G	G	G	G	G	G	G	G	G	G	G	G	G	G	G	G	G
JHI-Hv50k-2016-43427	1H	516507526	G	G	A	A	G	G	G	G	G	G	G	G	G	G	G	G	G	G	G	G	G	G	G	G	G	G	G	G	G	G	G	G	G	G	G	G	G	G	G	AG	G	G	G	G	G	G	G
11_20153	1H	516507942	A	A	G	G	A	A	A	A	A	A	A	A	A	A	A	A	A	A	A	A	A	A	A	A	A	A	A	A	A	A	A	A	A	A	A	A	A	A	A	A	A	A	A	A	A	A	A
JHI-Hv50k-2016-43435	1H	516739198	G	G	C	C	G	G	G	G	G	G	G	G	G	G	G	G	G	G	G	G	G	G	G	G	G	G	G	G	G	G	G	G	G	G	G	G	G	G	G	G	G	G	G	G	G	G	G
JHI-Hv50k-2016-43453	1H	516747580	C	C	T	T	C	C	C	C	C	C	C	C	C	C	C	C	C	C	C	C	C	C	C	C	C	C	C	C	C	C	C	C	C	C	C	C	C	C	C	C	C	C	C	C	C	C	C
JHI-Hv50k-2016-43454	1H	516747872	C	C	T	T	C	C	C	C	C	C	C	C	C	C	C	C	C	C	C	C	C	C	C	C	C	C	C	C	C	C	C	C	C	C	C	C	C	C	C	CT	C	C	C	C	C	C	C
JHI-Hv50k-2016-43475	1H	516753875	G	G	A	A	G	G	G	G	G	G	G	G	G	G	G	G	G	G	G	G	G	G	G	G	G	G	G	G	G	G	G	G	G	G	G	G	G	G	G	AG	G	G	G	G	G	G	G
JHI-Hv50k-2016-43487	1H	516785733	C	C	T	T	C	C	C	C	C	C	C	C	C	C	C	C	C	C	C	C	C	C	C	C	C	C	C	C	C	C	C	C	C	C	C	C	C	C	C	CT	C	C	C	C	C	C	C
SCRI_RS_78578	1H	516785733	C	C	T	T	C	C	C	C	C	C	C	C	C	C	C	C	C	C	C	C	C	C	C	CT	C	C	C	C	C	C	C	C	C	C	C	C	C	C	C	CT	CT	C	C	C	C	C	C
JHI-Hv50k-2016-43509	1H	516794124	A	A	G	G	A	A	A	A	A	A	A	A	A	A	A	A	A	A	A	A	A	A	A	A	A	A	A	A	A	A	A	A	A	A	A	A	A	A	A	A	A	A	A	A	A	A	A
JHI-Hv50k-2016-43521	1H	516796561	G	G	A	A	G	G	G	G	G	G	G	G	G	G	G	G	G	G	G	G	G	G	G	G	G	G	G	G	G	G	G	G	G	G	G	G	G	G	G	G	G	G	G	G	G	G	G
JHI-Hv50k-2016-43542	1H	516831429	G	G	C	C	G	G	G	G	G	G	G	G	G	G	G	G	G	G	G	G	G	G	G	G	G	G	G	G	G	G	G	G	G	G	G	G	G	G	G	G	G	G	G	G	G	G	G
JHI-Hv50k-2016-43626	1H	517056530	G	G	A	A	G	G	G	G	G	G	G	G	G	G	G	G	G	G	G	G	G	G	G	G	G	G	G	G	G	G	G	G	G	G	G	G	G	G	G	AG	G	G	G	G	G	G	G
JHI-Hv50k-2016-44263	1H	518620569	C	C	G	G	C	C	C	C	C	C	C	C	C	C	C	C	C	C	C	C	C	C	C	C	C	C	C	C	C	C	C	C	C	C	C	C	C	C	C	C	C	C	C	C	C	C	C
JHI-Hv50k-2016-44333	1H	518785119	C	C	A	A	C	C	C	C	C	C	C	C	C	C	C	C	C	C	C	C	C	C	C	C	C	C	C	C	C	C	C	C	C	C	C	C	C	C	C	C	C	C	C	C	C	C	C
JHI-Hv50k-2016-44338	1H	518785364	T	T	C	C	T	T	T	T	T	T	T	T	T	T	T	T	T	T	T	T	T	T	T	T	T	T	T	T	T	T	T	T	T	T	T	T	T	T	T	T	T	T	T	T	T	T	T
SCRI_RS_154646	1H	519000068	A	A	C	C	A	A	A	A	A	A	A	A	A	A	A	A	A	A	A	A	A	A	A	A	A	A	A	A	A	A	A	A	A	A	A	A	A	A	A	A	A	A	A	A	A	A	A
SCRI_RS_236160	1H	519002885	A	A	G	G	A	A	A	A	A	A	A	A	A	A	A	A	A	A	A	A	A	A	A	A	A	A	A	A	A	A	A	A	A	A	A	A	A	A	A	AG	A	A	A	A	A	A	A
JHI-Hv50k-2016-44526	1H	519005491	G	G	T	T	G	G	G	G	G	G	G	G	G	G	G	G	G	G	G	G	G	G	G	GT	G	G	G	G	G	G	G	G	G	G	G	G	G	G	G	T	GT	G	G	G	G	G	G
JHI-Hv50k-2016-44527	1H	519005601	T	T	C	C	T	T	T	T	T	T	T	T	T	T	T	T	T	T	T	T	T	T	T	T	T	T	T	T	T	T	T	T	T	T	T	T	T	T	T	T	T	T	T	T	T	T	T
JHI-Hv50k-2016-44528	1H	519005740	A	A	G	G	A	A	A	A	A	A	A	A	A	A	A	A	A	A	A	A	A	A	A	A	A	A	A	A	A	A	A	A	A	A	A	A	A	A	A	A	A	A	A	A	A	A	A
JHI-Hv50k-2016-44547	1H	519007804	A	A	C	C	A	A	A	A	A	A	A	A	A	A	A	A	A	A	A	A	A	A	A	A	A	A	A	A	A	A	A	A	A	A	A	A	A	A	A	A	A	A	A	A	A	A	A
JHI-Hv50k-2016-44643	1H	519178487	A	A	G	G	A	A	A	A	A	A	A	A	A	A	A	A	A	A	A	A	A	A	A	A	A	A	A	A	A	A	A	A	A	A	A	A	A	A	A	A	A	A	A	A	A	A	A
JHI-Hv50k-2016-44645	1H	519178736	T	T	C	C	T	T	T	T	T	T	T	T	T	T	T	T	T	T	T	T	T	T	T	T	T	T	T	T	T	T	T	T	T	T	T	T	T	T	T	T	T	T	T	T	T	T	T
JHI-Hv50k-2016-44663	1H	519186915	G	G	A	A	G	G	G	G	G	G	G	G	G	G	G	G	G	G	G	G	G	G	G	G	G	G	G	G	G	G	G	G	G	G	G	G	G	G	G	G	G	G	G	G	G	G	G
JHI-Hv50k-2016-44742	1H	519277410	A	A	C	C	A	A	A	A	A	A	A	A	A	A	A	A	A	A	A	A	A	A	A	A	A	A	A	A	A	A	A	A	A	A	A	A	A	A	A	A	A	A	A	A	A	A	A
SCRI_RS_171501	1H	519278467	C	C	T	T	C	C	C	C	C	C	C	C	C	C	C	C	C	C	C	C	C	C	C	C	C	C	C	C	C	C	C	C	C	C	C	C	C	C	C	CT	C	C	C	C	C	C	C
JHI-Hv50k-2016-44760	1H	519295390	A	A	G	G	A	A	A	A	A	A	A	A	A	A	A	A	A	A	A	A	A	A	A	A	A	A	A	A	A	A	A	A	A	A	A	A	A	A	A	A	A	A	A	A	A	A	A
JHI-Hv50k-2016-44780	1H	519347869	T	T	C	C	T	T	T	T	T	T	T	T	T	T	T	T	T	T	T	T	T	T	T	T	T	T	T	T	T	T	T	T	T	T	T	T	T	T	T	T	T	T	T	T	T	T	T
JHI-Hv50k-2016-44819	1H	519630584	C	C	G	G	C	C	C	C	C	C	C	C	C	C	C	C	C	C	C	C	C	C	C	C	C	C	C	C	C	C	C	C	C	C	C	C	C	C	C	C	C	C	C	C	C	C	C
JHI-Hv50k-2016-44905	1H	519648766	T	T	G	G	T	T	T	T	T	T	T	T	T	T	T	T	T	T	T	T	T	T	T	T	T	T	T	T	T	T	T	T	T	T	T	T	T	T	T	T	T	T	T	T	T	T	T
JHI-Hv50k-2016-45590	1H	522461416	A	A	G	G	A	A	A	A	A	A	A	A	A	A	A	A	A	A	A	A	A	A	A	A	A	A	A	A	A	A	A	A	A	A	A	A	A	A	A	A	A	A	A	A	A	A	A
JHI-Hv50k-2016-45591	1H	522483491	T	T	C	C	T	T	T	T	T	T	T	T	T	T	T	T	T	T	T	T	T	T	T	T	T	T	T	T	T	T	T	T	T	T	T	T	T	T	T	T	T	T	T	T	T	T	T
JHI-Hv50k-2016-45800	1H	522824467	C	C	T	T	C	C	C	C	C	C	C	C	C	C	C	C	C	C	C	C	C	C	C	C	C	C	C	C	C	C	C	C	C	C	C	C	C	C	C	CT	C	C	C	C	C	C	C
JHI-Hv50k-2016-45835	1H	522836409	A	A	G	G	A	A	A	A	A	A	A	A	A	A	A	A	A	A	A	A	A	A	A	A	A	A	A	A	A	A	A	A	A	A	A	A	A	A	A	A	A	A	A	A	A	A	A
JHI-Hv50k-2016-45837	1H	522836612	A	A	T	T	A	A	A	A	A	A	A	A	A	A	A	A	A	A	A	A	A	A	A	A	A	A	A	A	A	A	A	A	A	A	A	A	A	A	A	A	A	A	A	A	A	A	A
11_20921	1H	522838398	G	G	A	A	G	G	G	G	G	G	G	G	G	G	G	G	G	G	G	G	G	G	G	G	G	G	G	G	G	G	G	G	G	G	G	G	G	G	G	G	G	G	G	G	G	G	G
JHI-Hv50k-2016-45866	1H	522839997	G	G	A	A	G	G	G	G	G	G	G	G	G	G	G	G	G	G	G	G	G	G	G	G	G	G	G	G	G	G	G	G	G	G	G	G	G	G	G	AG	G	G	G	G	G	G	G
JHI-Hv50k-2016-46004	1H	522958987	T	T	G	G	T	T	T	T	T	T	T	T	T	T	T	T	T	T	T	T	T	T	T	T	T	T	T	T	T	T	T	T	T	T	T	T	T	T	T	T	T	T	T	T	T	T	T
12_31181	1H	523082507	G	G	C	C	G	G	G	G	G	G	G	G	G	G	G	G	C	G	G	G	G	G	G	C	C	C	C	C	C	C	C	C	C	G	G	G	G	G	G	C	C	C	C	C	C	C	C
JHI-Hv50k-2016-46072	1H	523082507	C	C	G	G	C	C	C	C	C	C	C	C	C	C	C	C	G	C	C	C	C	C	C	G	G	G	G	G	G	G	G	G	G	C	C	C	C	C	C	G	G	G	G	G	G	G	G
JHI-Hv50k-2016-46073	1H	523082640	C	C	A	A	C	C	C	C	C	C	C	C	C	C	C	C	C	C	C	C	C	C	C	C	C	C	C	C	C	C	C	C	C	C	C	C	C	C	C	C	C	C	C	C	C	C	C
JHI-Hv50k-2016-46082	1H	523084319	C	C	T	T	C	C	C	C	C	C	C	C	C	C	C	C	C	C	C	C	C	C	C	C	C	C	C	C	C	C	C	C	C	C	C	C	C	C	C	C	C	C	C	C	C	C	C
JHI-Hv50k-2016-46103	1H	523092455	A	A	G	G	A	A	A	A	A	A	A	A	A	A	A	A	A	A	A	A	A	A	A	A	A	A	A	A	A	A	A	A	A	A	A	A	A	A	A	AG	A	A	A	A	A	A	A
SCRI_RS_201086	1H	523222032	C	C	T	T	C	C	C	C	C	C	C	C	C	C	C	C	C	C	C	C	C	C	C	C	C	C	C	C	C	C	C	C	C	C	C	C	C	C	C	C	C	C	C	C	C	C	C
JHI-Hv50k-2016-46137	1H	523222572	C	C	T	T	C	C	C	C	C	C	C	C	C	C	C	C	C	C	C	C	C	C	C	C	C	C	C	C	C	C	C	C	C	C	C	C	C	C	C	CT	C	C	C	C	C	C	C
JHI-Hv50k-2016-46149	1H	523224431	A	A	G	G	A	A	A	A	A	A	A	A	A	A	A	A	A	A	A	A	A	A	A	A	A	A	A	A	A	A	A	A	A	A	A	A	A	A	A	A	A	A	A	A	A	A	A
JHI-Hv50k-2016-46213	1H	523370307	A	A	G	G	A	A	A	A	A	A	A	A	A	A	A	A	A	A	A	A	A	A	A	A	A	A	A	A	A	A	A	A	A	A	A	A	A	A	A	A	A	A	A	A	A	A	A
JHI-Hv50k-2016-46222	1H	523371191	G	G	A	A	G	G	G	G	G	G	G	G	G	G	G	G	G	G	G	G	G	G	G	G	G	G	G	G	G	G	G	G	G	G	G	G	G	G	G	G	G	G	G	G	G	G	G
JHI-Hv50k-2016-46229	1H	523376160	T	T	A	A	T	T	T	T	T	T	T	T	T	T	T	T	T	T	T	T	T	T	T	T	T	T	T	T	T	T	T	T	T	T	T	T	T	T	T	T	T	T	T	T	T	T	T
JHI-Hv50k-2016-46233	1H	523388034	T	T	C	C	T	T	T	T	T	T	T	T	T	T	T	T	T	T	T	T	T	T	T	T	T	T	T	T	T	T	T	T	T	T	T	T	T	T	T	T	T	T	T	T	T	T	T
JHI-Hv50k-2016-46263	1H	523730477	C	C	T	T	C	C	C	C	C	C	C	C	C	C	C	C	C	C	C	C	C	C	C	C	C	C	C	C	C	C	C	C	C	C	C	C	C	C	C	C	C	C	C	C	C	C	C
JHI-Hv50k-2016-46264	1H	523730536	G	G	A	A	G	G	G	G	G	G	G	G	G	G	G	G	G	G	G	G	G	G	G	G	G	G	G	G	G	G	G	G	G	G	G	G	G	G	G	G	G	G	G	G	G	G	G
JHI-Hv50k-2016-46344	1H	523953393	C	C	G	G	C	C	C	C	C	C	C	C	C	C	C	C	C	C	C	C	C	C	C	C	C	C	C	C	C	C	C	C	C	C	C	C	C	C	C	C	C	C	C	C	C	C	C
JHI-Hv50k-2016-46347	1H	523954773	T	T	C	C	T	T	T	T	T	T	T	T	T	T	T	T	T	T	T	T	T	T	T	T	T	T	T	T	T	T	T	T	T	T	T	T	T	T	T	T	T	T	T	T	T	T	T
12_30532	1H	523963863	G	G	A	A	G	G	G	G	G	G	G	G	G	G	G	G	G	G	G	G	G	G	G	G	G	G	G	G	G	G	G	G	G	G	G	G	G	G	G	AG	G	G	G	G	G	G	G
JHI-Hv50k-2016-46382	1H	523967859	A	A	G	G	A	A	A	A	A	A	A	A	A	A	A	A	A	A	A	A	A	A	A	A	A	A	A	A	A	A	A	A	A	A	A	A	A	A	A	A	A	A	A	A	A	A	A
JHI-Hv50k-2016-46401	1H	523970914	A	A	G	G	A	A	A	A	A	A	A	A	A	A	A	A	A	A	A	A	A	A	A	A	A	A	A	A	A	A	A	A	A	A	A	A	A	A	A	A	A	A	A	A	A	A	A
JHI-Hv50k-2016-46410	1H	523971846	C	C	T	T	C	C	C	C	C	C	C	C	C	C	C	C	C	C	C	C	C	C	C	C	C	C	C	C	C	C	C	C	C	C	C	C	C	C	C	CT	C	C	C	C	C	C	C
JHI-Hv50k-2016-46421	1H	523974017	C	C	T	T	C	C	C	C	C	C	C	C	C	C	C	C	C	C	C	C	C	C	C	C	C	C	C	C	C	C	C	C	C	C	C	C	C	C	C	C	C	C	C	C	C	C	C
JHI-Hv50k-2016-46424	1H	523974729	T	T	A	A	T	T	T	T	T	T	T	T	T	T	T	T	T	T	T	T	T	T	T	T	T	T	T	T	T	T	T	T	T	T	T	T	T	T	T	T	T	T	T	T	T	T	T
JHI-Hv50k-2016-46469	1H	524012871	T	T	C	C	T	T	T	T	T	T	T	T	T	T	T	T	T	T	T	T	T	T	T	T	T	T	T	T	T	T	T	T	T	T	T	T	T	T	T	T	T	T	T	T	T	T	T
JHI-Hv50k-2016-46533	1H	524166697	G	G	A	A	G	G	G	G	G	G	G	G	G	G	G	G	G	G	G	G	G	G	G	G	G	G	G	G	G	G	G	G	G	G	G	G	G	G	G	G	G	G	G	G	G	G	G
JHI-Hv50k-2016-46551	1H	524197429	C	C	T	T	C	C	C	C	C	C	C	C	C	C	C	C	C	C	C	C	C	C	C	C	C	C	C	C	C	C	C	C	C	C	C	C	C	C	C	CT	C	C	C	C	C	C	C
SCRI_RS_155427	1H	524414248	A	A	G	G	A	A	A	A	A	A	A	A	A	A	A	A	A	A	A	A	A	A	A	A	A	A	A	A	A	A	A	A	A	A	A	A	A	A	A	A	A	A	A	A	A	A	A
SCRI_RS_147329	1H	524414711	T	T	G	G	T	T	T	T	T	T	T	T	T	T	T	T	T	T	T	T	T	T	T	T	T	T	T	T	T	T	T	T	T	T	T	T	T	T	T	T	T	T	T	T	T	T	T
JHI-Hv50k-2016-46615	1H	524414900	G	G	A	A	G	G	G	G	G	G	G	G	G	G	G	G	G	G	G	G	G	G	G	G	G	G	G	G	G	G	G	G	G	G	G	G	G	G	G	G	G	G	G	G	G	G	G
JHI-Hv50k-2016-46630	1H	524504253	T	T	G	G	T	T	T	T	T	T	T	T	T	T	T	T	T	T	T	T	T	T	T	T	T	T	T	T	T	T	T	T	T	T	T	T	T	T	T	T	T	T	T	T	T	T	T
JHI-Hv50k-2016-46642	1H	524508972	T	T	G	G	T	T	T	T	T	T	T	T	T	T	T	T	T	T	T	T	T	T	T	T	T	T	T	T	T	T	T	T	T	T	T	T	T	T	T	T	T	T	T	T	T	T	T
JHI-Hv50k-2016-46789	1H	524656564	C	C	A	A	C	C	C	C	C	C	C	C	C	C	C	C	C	C	C	C	C	C	C	C	C	C	C	C	C	C	C	C	C	C	C	C	C	C	C	C	C	C	C	C	C	C	C
12_10149	1H	525014395	C	C	A	A	C	C	C	C	C	C	C	C	C	C	C	C	C	C	C	C	C	C	C	C	C	C	C	C	C	C	C	C	C	C	C	C	C	C	C	AC	C	C	C	C	C	C	C
JHI-Hv50k-2016-46946	1H	525279319	C	C	A	A	C	C	C	C	C	C	C	C	C	C	C	C	C	C	C	C	C	C	C	C	C	C	C	C	C	C	C	C	C	C	C	C	C	C	C	AC	C	C	C	C	C	C	C
JHI-Hv50k-2016-47188	1H	525737260	G	G	A	A	G	G	G	G	G	G	G	G	G	G	G	G	G	G	G	G	G	G	G	G	G	G	G	G	G	G	G	G	G	G	G	G	G	G	G	AG	G	G	G	G	G	G	G
JHI-Hv50k-2016-47189	1H	525737563	A	A	C	C	A	A	A	A	A	A	A	A	A	A	A	A	A	A	A	A	A	A	A	A	A	A	A	A	A	A	A	A	A	A	A	A	A	A	A	A	A	A	A	A	A	A	A
JHI-Hv50k-2016-47219	1H	525928250	T	T	C	C	T	T	T	T	T	T	T	T	T	T	T	T	T	T	T	T	T	T	T	T	T	T	T	T	T	T	T	T	T	T	T	T	T	T	T	T	T	T	T	T	T	T	T
JHI-Hv50k-2016-47220	1H	525928318	C	C	T	T	C	C	C	C	C	C	C	C	C	C	C	C	C	C	C	C	C	C	C	C	C	C	C	C	C	C	C	C	C	C	C	C	C	C	C	CT	C	C	C	C	C	C	C
SCRI_RS_192730	1H	525928795	C	C	A	A	C	C	C	C	C	C	C	C	C	C	C	C	C	C	C	C	C	C	C	C	C	C	C	C	C	C	C	C	C	C	C	C	C	C	C	C	C	C	C	C	C	C	C
JHI-Hv50k-2016-47241	1H	526115820	A	A	G	G	A	A	A	A	A	A	A	A	A	A	A	A	A	A	A	A	A	A	A	A	A	A	A	A	A	A	A	A	A	A	A	A	A	A	A	A	A	A	A	A	A	A	A
JHI-Hv50k-2016-47264	1H	526121352	A	A	C	C	A	A	A	A	A	A	A	A	A	A	A	A	A	A	A	A	A	A	A	A	A	A	A	A	A	A	A	A	A	A	A	A	A	A	A	AC	A	A	A	A	A	A	A
JHI-Hv50k-2016-47281	1H	526167365	A	A	G	G	A	A	A	A	A	A	A	A	A	A	A	A	A	A	A	A	A	A	A	A	A	A	A	A	A	A	A	A	A	A	A	A	A	A	A	A	A	A	A	A	A	A	A
JHI-Hv50k-2016-47282	1H	526168189	G	G	A	A	G	G	G	G	G	G	G	G	G	G	G	G	G	G	G	G	G	G	G	G	G	G	G	G	G	G	G	G	G	G	G	G	G	G	G	AG	G	G	G	G	G	G	G
JHI-Hv50k-2016-47284	1H	526169254	C	C	T	T	C	C	C	C	C	C	C	C	C	C	C	C	C	C	C	C	C	C	C	C	C	C	C	C	C	C	C	C	C	C	C	C	C	C	C	CT	C	C	C	C	C	C	C
JHI-Hv50k-2016-47604	1H	527101699	G	G	A	A	G	G	G	G	G	G	G	G	G	G	G	G	G	G	G	G	G	G	G	G	G	G	G	G	G	G	G	G	G	G	G	G	G	G	G	AG	G	G	G	G	G	G	G
JHI-Hv50k-2016-47620	1H	527537614	T	T	C	C	T	T	T	T	T	T	T	T	T	T	T	T	T	T	T	T	T	T	T	T	T	T	T	T	T	T	T	T	T	T	T	T	T	T	T	CT	T	T	T	T	T	T	T
JHI-Hv50k-2016-48245	1H	528357672	A	A	G	G	A	A	A	A	A	A	A	A	A	A	A	A	A	A	A	A	A	A	A	A	A	A	A	A	A	A	A	A	A	A	A	A	A	A	A	A	A	A	A	A	A	A	A
JHI-Hv50k-2016-48275	1H	528530271	C	C	A	A	C	C	C	C	C	C	C	C	C	C	C	C	C	C	C	C	C	C	C	AC	C	C	C	C	C	C	C	C	C	C	C	C	C	C	C	AC	C	C	C	C	C	C	C
JHI-Hv50k-2016-48278	1H	528531433	A	A	G	G	A	A	A	A	A	A	A	A	A	A	A	A	A	A	A	A	A	A	A	A	A	A	A	A	A	A	A	A	A	A	A	A	A	A	A	A	A	A	A	A	A	A	A
JHI-Hv50k-2016-48279	1H	528532202	A	A	C	C	A	A	A	A	A	A	A	A	A	A	A	A	A	A	A	A	A	A	A	A	A	A	A	A	A	A	A	A	A	A	A	A	A	A	A	A	A	A	A	A	A	A	A
JHI-Hv50k-2016-48291	1H	528534187	C	C	T	T	C	C	C	C	C	C	C	C	C	C	C	C	C	C	C	C	C	C	C	C	C	C	C	C	C	C	C	C	C	C	C	C	C	C	C	CT	C	C	C	C	C	C	C
JHI-Hv50k-2016-48443	1H	528878417	C	C	T	T	C	C	C	C	C	C	C	C	C	C	C	C	C	C	C	C	C	C	C	C	C	C	C	C	C	C	C	C	C	C	C	C	C	C	C	CT	C	C	C	C	C	C	C
JHI-Hv50k-2016-48473	1H	528989552	T	T	G	G	T	T	T	T	T	T	T	T	T	T	T	T	T	T	T	T	T	T	T	T	T	T	T	T	T	T	T	T	T	T	T	T	T	T	T	T	T	T	T	T	T	T	T
JHI-Hv50k-2016-48498	1H	529192596	C	C	G	G	C	C	C	C	C	C	C	C	C	C	C	C	C	C	C	C	C	C	C	C	C	C	C	C	C	C	C	C	C	C	C	C	C	C	C	C	C	C	C	C	C	C	C
JHI-Hv50k-2016-48499	1H	529192838	C	C	A	A	C	C	C	C	C	C	C	C	C	C	C	C	C	C	C	C	C	C	C	C	C	C	C	C	C	C	C	C	C	C	C	C	C	C	C	C	C	C	C	C	C	C	C
JHI-Hv50k-2016-48659	1H	529705422	T	T	G	G	T	T	T	T	T	T	T	T	T	T	T	T	T	T	T	T	T	T	T	T	T	T	T	T	T	T	T	T	T	T	T	T	T	T	T	T	T	T	T	T	T	T	T
JHI-Hv50k-2016-48696	1H	529762084	A	A	C	C	A	A	A	A	A	A	A	A	A	A	A	A	A	A	A	A	A	A	A	A	A	A	A	A	A	A	A	A	A	A	A	A	A	A	A	A	A	A	A	A	A	A	A
JHI-Hv50k-2016-48737	1H	529827330	G	G	C	C	G	G	G	G	G	G	G	G	G	G	G	G	G	G	G	G	G	G	G	G	G	G	G	G	G	G	G	G	G	G	G	G	G	G	G	CG	G	G	G	G	G	G	G
JHI-Hv50k-2016-48738	1H	529827450	G	G	A	A	G	G	G	G	G	G	G	G	G	G	G	G	G	G	G	G	G	G	G	G	G	G	G	G	G	G	G	G	G	G	G	G	G	G	G	AG	G	G	G	G	G	G	G
JHI-Hv50k-2016-48739	1H	529827616	C	C	T	T	C	C	C	C	C	C	C	C	C	C	C	C	C	C	C	C	C	C	C	C	C	C	C	C	C	C	C	C	C	C	C	C	C	C	C	C	C	C	C	C	C	C	C
JHI-Hv50k-2016-48788	1H	529835001	C	C	T	T	C	C	C	C	C	C	C	C	C	C	C	C	C	C	C	C	C	C	C	C	C	C	C	C	C	C	C	C	C	C	C	C	C	C	C	CT	C	C	C	C	C	C	C
SCRI_RS_157953	1H	529837615	G	G	A	A	G	G	G	G	G	G	G	G	G	G	G	G	G	G	G	G	G	G	G	G	AG	G	G	G	G	G	G	G	G	G	G	G	G	G	G	A	G	G	AG	AG	G	AG	AG
JHI-Hv50k-2016-48807	1H	529855909	C	C	G	G	C	C	C	C	C	C	C	C	C	C	C	C	C	C	C	C	C	C	C	C	C	C	C	C	C	C	C	C	C	C	C	C	C	C	C	CG	C	C	C	C	C	C	C
JHI-Hv50k-2016-48809	1H	529856292	A	A	G	G	A	A	A	A	A	A	A	A	A	A	A	A	A	A	A	A	A	A	A	A	A	A	A	A	A	A	A	A	A	A	A	A	A	A	A	A	A	A	A	A	A	A	A
JHI-Hv50k-2016-48830	1H	529897138	C	C	T	T	C	C	C	C	C	C	C	C	C	C	C	C	C	C	C	C	C	C	C	C	C	C	C	C	C	C	C	C	C	C	C	C	C	C	C	C	C	C	C	C	C	C	C
JHI-Hv50k-2016-48845	1H	529972420	T	T	C	C	T	T	T	T	T	T	T	T	T	T	T	T	T	T	T	T	T	T	T	T	T	T	T	T	T	T	T	T	T	T	T	T	T	T	T	T	T	T	T	T	T	T	T
JHI-Hv50k-2016-48847	1H	529972765	A	A	T	T	A	A	A	A	A	A	A	A	A	A	A	A	A	A	A	A	A	A	A	A	A	A	A	A	A	A	A	A	A	A	A	A	A	A	A	A	A	A	A	A	A	A	A
JHI-Hv50k-2016-49077	1H	531463503	G	G	A	A	G	G	G	G	G	G	G	G	G	G	G	G	G	G	G	G	G	G	G	G	G	G	G	G	G	G	G	G	G	G	G	G	G	G	G	G	G	G	G	G	G	G	G
JHI-Hv50k-2016-49079	1H	531633198	A	A	T	T	A	A	A	A	A	A	A	A	A	A	A	A	A	A	A	A	A	A	A	A	A	A	A	A	A	A	A	A	A	A	A	A	A	A	A	A	A	A	A	A	A	A	A
JHI-Hv50k-2016-49559	1H	533708596	C	C	A	A	A	A	A	A	A	A	A	A	A	A	A	A	A	A	A	A	A	A	A	A	A	A	A	A	A	A	A	A	A	A	A	A	A	A	A	A	A	A	A	A	A	A	A
SCRI_RS_224392	1H	533870871	T	T	C	C	T	T	T	T	T	T	T	T	T	T	T	T	T	T	T	T	T	T	T	T	T	T	T	T	T	T	T	T	T	T	T	T	T	T	T	CT	T	T	T	T	T	T	T
JHI-Hv50k-2016-49685	1H	533872791	C	C	G	G	C	C	C	C	C	C	C	C	C	C	C	C	C	C	C	C	C	C	C	C	C	C	C	C	C	C	C	C	C	C	C	C	C	C	C	CG	C	C	C	C	C	C	C
JHI-Hv50k-2016-49698	1H	533885254	T	T	C	C	T	T	T	T	T	T	T	T	T	T	T	T	T	T	T	T	T	T	T	T	T	T	T	T	T	T	T	T	T	T	T	T	T	T	T	T	T	T	T	T	T	T	T
JHI-Hv50k-2016-49701	1H	533885412	A	A	C	C	A	A	A	A	A	A	A	A	A	A	A	A	A	A	A	A	A	A	A	A	A	A	A	A	A	A	A	A	A	A	A	A	A	A	A	A	A	A	A	A	A	A	A
JHI-Hv50k-2016-49702	1H	533885548	G	G	T	T	G	G	G	G	G	G	G	G	G	G	G	G	G	G	G	G	G	G	G	G	G	G	G	G	G	G	G	G	G	G	G	G	G	G	G	G	G	G	G	G	G	G	G
JHI-Hv50k-2016-49703	1H	533885580	G	G	A	A	G	G	G	G	G	G	G	G	G	G	G	G	G	G	G	G	G	G	G	G	G	G	G	G	G	G	G	G	G	G	G	G	G	G	G	AG	G	G	G	G	G	G	G
JHI-Hv50k-2016-49706	1H	533885983	C	C	T	T	C	C	C	C	C	C	C	C	C	C	C	C	C	C	C	C	C	C	C	C	C	C	C	C	C	C	C	C	C	C	C	C	C	C	C	T	C	C	C	C	C	C	C
JHI-Hv50k-2016-50263	1H	535898976	A	A	G	G	A	A	A	A	A	A	A	A	A	A	A	A	A	A	A	A	A	A	A	A	A	A	A	A	A	A	A	A	A	A	A	A	A	A	A	A	A	A	A	A	A	A	A
JHI-Hv50k-2016-50277	1H	536101771	T	T	C	C	T	T	T	T	T	T	T	T	T	T	T	T	T	T	T	T	T	T	T	T	T	T	T	T	T	T	T	T	T	T	T	T	T	T	T	T	T	T	T	T	T	T	T
JHI-Hv50k-2016-50304	1H	536108741	G	G	A	A	G	G	G	G	G	G	G	G	G	G	G	G	G	G	G	G	G	G	G	G	G	G	G	G	G	G	G	G	G	G	G	G	G	G	G	A	G	G	G	G	G	G	G
11_10911	1H	536146950	C	C	A	A	C	C	C	C	C	C	C	C	C	C	C	C	C	C	C	C	C	C	C	C	C	C	C	C	C	C	C	C	C	C	C	C	C	C	C	AC	C	C	C	C	C	C	C
JHI-Hv50k-2016-50343	1H	536151709	C	C	T	T	C	C	C	C	C	C	C	C	C	C	C	C	C	C	C	C	C	C	C	C	C	C	C	C	C	C	C	C	C	C	C	C	C	C	C	C	C	C	C	C	C	C	C
JHI-Hv50k-2016-50355	1H	536154874	C	C	T	T	C	C	C	C	C	C	C	C	C	C	C	C	C	C	C	C	C	C	C	C	C	C	C	C	C	C	C	C	C	C	C	C	C	C	C	T	C	C	C	C	C	C	C
JHI-Hv50k-2016-51549	1H	538502741	T	T	C	C	T	T	T	T	T	T	T	T	T	T	T	T	T	T	T	T	T	T	T	T	T	T	T	T	T	T	T	T	T	T	T	T	T	T	T	T	T	T	T	T	T	T	T
JHI-Hv50k-2016-52646	1H	542064017	T	T	C	C	T	T	T	T	T	T	T	T	T	T	T	T	T	T	T	T	T	T	T	T	T	T	T	T	T	T	T	T	T	T	T	T	T	T	T	T	T	T	T	T	T	T	T
JHI-Hv50k-2016-53147	1H	543804916	A	A	C	C	A	A	A	A	A	A	A	A	A	A	A	A	A	A	A	A	A	A	A	A	A	A	A	A	A	A	A	A	A	A	A	A	A	A	A	A	A	A	A	A	A	A	A
JHI-Hv50k-2016-53236	1H	544023885	G	G	A	A	G	G	G	G	G	G	G	G	G	G	G	G	G	G	G	G	G	G	G	G	G	G	G	G	G	G	G	G	G	G	G	G	G	G	G	AG	G	G	G	G	G	G	G
JHI-Hv50k-2016-53237	1H	544023939	A	A	G	G	A	A	A	A	A	A	A	A	A	A	A	A	A	A	A	A	A	A	A	A	A	A	A	A	A	A	A	A	A	A	A	A	A	A	A	A	A	A	A	A	A	A	A
JHI-Hv50k-2016-53246	1H	544039452	A	A	G	G	A	A	A	A	A	A	A	A	A	A	A	A	A	A	A	A	A	A	A	A	A	A	A	A	A	A	A	A	A	A	A	A	A	A	A	A	A	A	A	A	A	A	A
JHI-Hv50k-2016-53264	1H	544041223	G	G	C	C	G	G	G	G	G	G	G	G	G	G	G	G	G	G	G	G	G	G	G	CG	G	G	G	G	G	G	G	G	G	G	G	G	G	G	G	CG	CG	G	G	G	G	G	G
JHI-Hv50k-2016-53286	1H	544052056	A	A	G	G	A	A	A	A	A	A	A	A	A	A	A	A	A	A	A	A	A	A	A	A	A	A	A	A	A	A	A	A	A	A	A	A	A	A	A	A	A	A	A	A	A	A	A
JHI-Hv50k-2016-53353	1H	544586520	A	A	G	G	A	A	A	A	A	A	A	A	A	A	A	A	A	A	A	A	A	A	A	A	A	A	A	A	A	A	A	A	A	A	A	A	A	A	A	A	A	A	A	A	A	A	A
JHI-Hv50k-2016-53396	1H	544735414	A	A	G	G	A	A	A	A	A	A	A	A	A	A	A	A	A	A	A	A	A	A	A	A	A	A	A	A	A	A	A	A	A	A	A	A	A	A	A	A	A	A	A	A	A	A	A
JHI-Hv50k-2016-53397	1H	544735435	A	A	C	C	A	A	A	A	A	A	A	A	A	A	A	A	A	A	A	A	A	A	A	A	A	A	A	A	A	A	A	A	A	A	A	A	A	A	A	A	A	A	A	A	A	A	A
SCRI_RS_130577	1H	544907297	A	A	G	G	A	A	A	A	A	A	A	A	A	A	A	A	A	A	A	A	A	A	A	A	A	A	A	A	A	A	A	A	A	A	A	A	A	A	A	A	A	A	A	A	A	A	A
JHI-Hv50k-2016-53414	1H	545323619	A	A	G	G	A	A	A	A	A	A	A	A	A	A	A	A	A	A	A	A	A	A	A	A	A	A	A	A	A	A	A	A	A	A	A	A	A	A	A	A	A	A	A	A	A	A	A
JHI-Hv50k-2016-53494	1H	546252131	A	A	T	T	A	A	A	A	A	A	A	A	A	A	A	A	NA	A	A	A	A	A	A	NA	AT	NA	NA	NA	NA	AT	NA	AT	NA	A	A	A	A	A	A	A	NA	A	AT	T	A	NA	NA
JHI-Hv50k-2016-53495	1H	546252261	A	A	G	G	A	A	A	A	A	A	A	A	A	A	A	A	A	A	A	A	A	A	A	A	A	A	A	A	A	A	A	A	A	A	A	A	A	A	A	A	A	A	A	A	A	A	A
JHI-Hv50k-2016-53508	1H	546272345	C	C	T	T	C	C	C	C	C	C	C	C	C	C	C	C	C	C	C	C	C	C	C	C	C	C	C	C	C	C	C	C	C	C	C	C	C	C	C	CT	C	C	C	C	C	C	C
SCRI_RS_167578	1H	546273296	T	T	C	C	T	T	T	T	T	T	T	T	T	T	T	T	T	T	T	T	T	T	T	T	T	T	T	T	T	T	T	T	T	T	T	T	T	T	T	T	T	T	T	T	T	T	T
JHI-Hv50k-2016-53519	1H	546273522	G	G	A	A	G	G	G	G	G	G	G	G	G	G	G	G	G	G	G	G	G	G	G	G	G	G	G	G	G	G	G	G	G	G	G	G	G	G	G	G	G	G	G	G	G	G	G
JHI-Hv50k-2016-53535	1H	546289884	A	A	G	G	A	A	A	A	A	A	A	A	A	A	A	A	A	A	A	A	A	A	A	A	A	A	A	A	A	A	A	A	A	A	A	A	A	A	A	A	A	A	A	A	A	A	A
JHI-Hv50k-2016-53537	1H	546290743	A	A	G	G	A	A	A	A	A	A	A	A	A	A	A	A	A	A	A	A	A	A	A	AG	A	A	A	A	A	AG	A	A	A	A	A	A	A	A	A	A	AG	A	A	AG	A	A	A
JHI-Hv50k-2016-53546	1H	546334897	C	C	A	A	C	C	C	C	C	C	C	C	C	C	C	C	C	C	C	C	C	C	C	C	C	C	C	C	C	C	C	C	C	C	C	C	C	C	C	AC	C	C	C	C	C	C	C
JHI-Hv50k-2016-53547	1H	546334999	T	T	C	C	T	T	T	T	T	T	T	T	T	T	T	T	T	T	T	T	T	T	T	T	T	T	T	T	T	T	T	T	T	T	T	T	T	T	T	T	T	T	T	T	T	T	T
JHI-Hv50k-2016-53551	1H	546335210	G	G	A	A	G	G	G	G	G	G	G	G	G	G	G	G	G	G	G	G	G	G	G	G	G	G	G	G	G	G	G	G	G	G	G	G	G	G	G	AG	G	G	G	G	G	G	G
JHI-Hv50k-2016-53627	1H	546756947	G	G	A	A	G	G	G	G	G	G	G	G	G	G	G	G	G	G	G	G	G	G	G	G	G	G	G	G	G	G	G	G	G	G	G	G	G	G	G	G	G	G	G	G	G	G	G
12_30444	1H	546757187	C	C	A	A	C	C	C	C	C	C	C	C	C	C	C	C	C	C	C	C	C	C	C	C	C	C	C	C	C	C	C	C	C	C	C	C	C	C	C	AC	C	C	C	C	C	C	C
JHI-Hv50k-2016-53638	1H	546840682	A	A	T	T	A	A	A	A	A	A	A	A	A	A	A	A	A	A	A	A	A	A	A	A	A	A	A	A	A	A	A	A	A	A	A	A	A	A	A	AT	A	A	A	A	A	A	A
JHI-Hv50k-2016-53655	1H	546902528	A	A	T	T	A	A	A	A	A	A	A	A	A	A	A	A	A	A	A	A	A	A	A	A	A	A	A	A	A	A	A	A	A	A	A	A	A	A	A	A	A	A	A	A	A	A	A
JHI-Hv50k-2016-53678	1H	547038082	A	A	G	G	A	A	A	A	A	A	A	A	A	A	A	A	A	A	A	A	A	A	A	A	A	A	A	A	A	A	A	A	A	A	A	A	A	A	A	A	A	A	A	A	A	A	A
JHI-Hv50k-2016-53680	1H	547038637	T	T	C	C	T	T	T	T	T	T	T	T	T	T	T	T	T	T	T	T	T	T	T	T	T	T	T	T	T	T	T	T	T	T	T	T	T	T	T	T	T	T	T	T	T	T	T
JHI-Hv50k-2016-53700	1H	547040339	C	C	A	A	C	C	C	C	C	C	C	C	C	C	C	C	C	C	C	C	C	C	C	C	C	C	C	C	C	C	C	C	C	C	C	C	C	C	C	C	C	C	C	C	C	C	C
JHI-Hv50k-2016-53705	1H	547045098	T	T	G	G	T	T	T	T	T	T	T	T	T	T	T	T	T	T	T	T	T	T	T	T	T	T	T	T	T	T	T	T	T	T	T	T	T	T	T	T	T	T	T	T	T	T	T
JHI-Hv50k-2016-53706	1H	547045276	C	C	T	T	C	C	C	C	C	C	C	C	C	C	C	C	C	C	C	C	C	C	C	C	C	C	C	C	C	C	C	C	C	C	C	C	C	C	C	C	C	C	C	C	C	C	C
JHI-Hv50k-2016-53766	1H	547049703	G	G	A	A	G	G	G	G	G	G	G	G	G	G	G	G	G	G	G	G	G	G	G	G	G	G	G	G	G	G	G	G	G	G	G	G	G	G	G	G	G	G	G	G	G	G	G
SCRI_RS_153450	1H	547049793	T	T	C	C	T	T	T	T	T	T	T	T	T	T	T	T	T	T	T	T	T	T	T	T	T	T	T	T	T	T	T	T	T	T	T	T	T	T	T	T	T	T	T	T	T	T	T
JHI-Hv50k-2016-53779	1H	547050660	C	C	T	T	C	C	C	C	C	C	C	C	C	C	C	C	C	C	C	C	C	C	C	C	C	C	C	C	C	C	C	C	C	C	C	C	C	C	C	C	C	C	C	C	C	C	C
JHI-Hv50k-2016-53803	1H	547110063	T	T	C	C	T	T	T	T	T	T	T	T	T	T	T	T	T	T	T	T	T	T	T	T	T	T	T	T	T	T	T	T	T	T	T	T	T	T	T	T	T	T	T	T	T	T	T
JHI-Hv50k-2016-53813	1H	547113211	A	A	G	G	A	A	A	A	A	A	A	A	A	A	A	A	A	A	A	A	A	A	A	A	A	A	A	A	A	A	A	A	A	A	A	A	A	A	A	A	A	A	A	A	A	A	A
JHI-Hv50k-2016-53815	1H	547113342	A	A	G	G	A	A	A	A	A	A	A	A	A	A	A	A	A	A	A	A	A	A	A	A	A	A	A	A	A	A	A	A	A	A	A	A	A	A	A	A	A	A	A	A	A	A	A
JHI-Hv50k-2016-53816	1H	547132807	C	C	T	T	C	C	C	C	C	C	C	C	C	C	C	C	C	C	C	C	C	C	C	CT	C	C	C	C	C	C	C	C	C	C	C	C	C	C	C	CT	CT	C	C	C	C	C	C
JHI-Hv50k-2016-53817	1H	547133072	A	A	C	C	A	A	A	A	A	A	A	A	A	A	A	A	A	A	A	A	A	A	A	A	A	A	A	A	A	A	A	A	A	A	A	A	A	A	A	A	A	A	A	A	A	A	A
JHI-Hv50k-2016-53820	1H	547133164	A	A	G	G	A	A	A	A	A	A	A	A	A	A	NA	A	AG	A	A	A	A	A	A	AG	A	AG	A	A	A	A	A	A	A	A	A	A	A	A	NA	A	AG	AG	A	AG	A	AG	A
JHI-Hv50k-2016-53830	1H	547147739	T	T	C	C	T	T	T	T	T	T	T	T	T	T	T	T	T	T	T	T	T	T	T	T	T	T	T	T	T	T	T	T	T	T	T	T	T	T	T	CT	T	T	T	T	T	T	T
JHI-Hv50k-2016-53845	1H	547151500	A	A	G	G	A	A	A	A	A	A	A	A	A	A	A	A	A	A	A	A	A	A	A	A	A	A	A	A	A	A	A	A	A	A	A	A	A	A	A	A	A	A	A	A	A	A	A
JHI-Hv50k-2016-53853	1H	547157562	T	T	A	A	T	T	T	T	T	T	T	T	T	T	T	T	T	T	T	T	T	T	T	T	T	T	T	T	T	T	T	T	T	T	T	T	T	T	T	T	T	T	T	T	T	T	T
JHI-Hv50k-2016-53854	1H	547157665	T	T	G	G	T	T	T	T	T	T	T	T	T	T	T	T	T	T	T	T	T	T	T	T	T	T	T	T	T	T	T	T	T	T	T	T	T	T	T	T	T	T	T	T	T	T	T
JHI-Hv50k-2016-53856	1H	547157726	G	G	A	A	G	G	G	G	G	G	G	G	G	G	G	G	G	G	G	G	G	G	G	AG	G	G	G	G	G	G	G	G	G	G	G	G	G	G	G	A	AG	G	G	G	G	G	G
JHI-Hv50k-2016-53857	1H	547158093	G	G	A	A	G	G	G	G	G	G	G	G	G	G	G	G	G	G	G	G	G	G	G	G	G	G	G	G	G	G	G	G	G	G	G	G	G	G	G	G	G	G	G	G	G	G	G
JHI-Hv50k-2016-53859	1H	547174640	T	T	A	A	T	T	T	T	T	T	T	T	T	T	T	T	T	T	T	T	T	T	T	T	T	T	T	T	T	T	T	T	T	T	T	T	T	T	T	T	T	T	T	T	T	T	T
SCRI_RS_207416	1H	547198473	T	T	C	C	T	T	T	T	T	T	T	T	T	T	T	T	T	T	T	T	T	T	T	T	T	T	T	T	T	T	T	T	T	T	T	T	T	T	T	T	T	T	T	T	T	T	T
JHI-Hv50k-2016-53875	1H	547199444	G	G	C	C	G	G	G	G	G	G	G	G	G	G	G	G	G	G	G	G	G	G	G	G	G	G	G	G	G	G	G	G	G	G	G	G	G	G	G	CG	G	G	G	G	G	G	G
JHI-Hv50k-2016-53916	1H	547223388	A	A	G	G	A	A	A	A	A	A	A	A	A	A	A	A	A	A	A	A	A	A	A	A	A	A	A	A	A	A	A	A	A	A	A	A	A	A	A	A	A	A	A	A	A	A	A
JHI-Hv50k-2016-53944	1H	547248717	A	A	T	T	A	A	A	A	A	A	A	A	A	A	A	A	A	A	A	A	A	A	A	A	A	A	A	A	A	A	A	A	A	A	A	A	A	A	A	A	A	A	A	A	A	A	A
11_20383	1H	547250913	G	G	A	A	G	G	G	G	G	G	G	G	G	G	G	G	G	G	G	G	G	G	G	G	G	G	G	G	G	G	G	G	G	G	G	G	G	G	G	G	G	G	G	G	G	G	G
JHI-Hv50k-2016-53963	1H	547251582	T	T	C	C	T	T	T	T	T	T	T	T	T	T	T	T	T	T	T	T	T	T	T	T	T	T	T	T	T	T	T	T	T	T	T	T	T	T	T	T	T	T	T	T	T	T	T
JHI-Hv50k-2016-54041	1H	547418184	C	C	T	T	C	C	C	C	C	C	C	C	C	C	C	C	C	C	C	C	C	C	C	C	C	C	C	C	C	C	C	C	C	C	C	C	C	C	C	CT	C	C	C	C	C	C	C
JHI-Hv50k-2016-54083	1H	547458271	T	T	A	A	T	T	T	T	T	T	T	T	T	T	T	T	T	T	T	T	T	T	T	T	T	T	T	T	T	T	T	T	T	T	T	T	T	T	T	T	T	T	T	T	T	T	T
JHI-Hv50k-2016-54084	1H	547458492	A	A	T	T	A	A	A	A	A	A	A	A	A	A	A	A	A	A	A	A	A	A	A	A	A	A	A	A	A	A	A	A	A	A	A	A	A	A	A	AT	A	A	A	A	A	A	A
JHI-Hv50k-2016-54180	1H	547774629	T	T	G	G	T	T	T	T	T	T	T	T	T	T	T	T	T	T	T	T	T	T	T	T	T	T	T	T	T	T	T	T	T	T	T	T	T	T	T	T	T	T	T	T	T	T	T
JHI-Hv50k-2016-54260	1H	548077112	G	G	A	A	G	G	G	G	G	G	G	G	G	G	G	G	G	G	G	G	G	G	G	AG	G	G	G	G	G	G	G	G	G	G	G	G	G	G	G	AG	NA	G	G	G	G	G	G
JHI-Hv50k-2016-54263	1H	548124464	G	G	A	A	G	G	G	G	G	G	G	G	G	G	G	G	G	G	G	G	G	G	G	G	G	G	G	G	G	G	G	G	G	G	G	G	G	G	G	AG	G	G	G	G	G	G	G
JHI-Hv50k-2016-54264	1H	548124620	A	A	G	G	A	A	A	A	A	A	A	A	A	A	A	A	A	A	A	A	A	A	A	A	A	A	A	A	A	A	A	A	A	A	A	A	A	A	A	A	A	A	A	A	A	A	A
SCRI_RS_161239	1H	548327047	T	T	G	G	T	T	T	T	T	T	T	T	T	T	T	T	T	T	T	T	T	T	T	T	T	T	T	T	T	T	T	T	T	T	T	T	T	T	T	T	T	T	T	T	T	T	T
JHI-Hv50k-2016-54302	1H	548327901	A	A	C	C	A	A	A	A	A	A	A	A	A	A	A	A	A	A	A	A	A	A	A	AC	A	AC	A	AC	A	A	AC	A	A	A	A	A	A	A	A	AC	AC	A	A	AC	A	A	A
SCRI_RS_138629	1H	548348094	G	G	A	A	G	G	G	G	G	G	G	G	G	G	G	G	G	G	G	G	G	G	G	G	G	G	G	G	G	G	G	G	G	G	G	G	G	G	G	G	G	G	G	G	G	G	G
JHI-Hv50k-2016-54358	1H	548352814	C	C	A	A	C	C	C	C	C	C	C	C	C	C	C	C	C	C	C	C	C	C	C	AC	C	C	C	C	C	AC	C	C	C	C	C	C	C	C	C	AC	AC	C	C	C	C	C	C
SCRI_RS_196448	1H	548354572	C	C	T	T	C	C	C	C	C	C	C	C	C	C	C	C	C	C	C	C	C	C	C	C	C	C	C	C	C	C	C	C	C	C	C	C	C	C	C	CT	C	C	C	C	C	C	C
SCRI_RS_165338	1H	548449807	A	A	G	G	A	A	A	A	A	A	A	A	A	A	A	A	A	A	A	A	A	A	A	A	A	A	A	A	A	A	A	A	A	A	A	A	A	A	A	A	A	A	A	A	A	A	A
JHI-Hv50k-2016-54407	1H	548449991	A	A	G	G	A	A	A	A	A	A	A	A	A	A	A	A	A	A	A	A	A	A	A	A	A	A	A	A	A	A	A	A	A	A	A	A	A	A	A	A	A	A	A	A	A	A	A
JHI-Hv50k-2016-54428	1H	548451215	A	A	G	G	A	A	A	A	A	A	A	A	A	A	A	A	A	A	A	A	A	A	A	AG	A	A	A	A	A	A	A	A	A	A	A	A	A	A	A	A	A	A	A	A	A	A	A
SCRI_RS_165476	1H	548452630	T	T	C	C	T	T	T	T	T	T	T	T	T	T	T	T	T	T	T	T	T	T	T	T	T	T	T	T	T	T	T	T	T	T	T	T	T	T	T	T	T	T	T	T	T	T	T
JHI-Hv50k-2016-54613	1H	548905154	C	C	T	T	C	C	C	C	C	C	C	C	C	C	C	C	C	C	C	C	C	C	C	C	C	C	C	C	C	C	C	C	C	C	C	C	C	C	C	CT	C	C	C	C	C	C	C
JHI-Hv50k-2016-54619	1H	548928472	T	T	A	A	T	T	T	T	T	T	T	T	T	T	T	T	T	T	T	T	T	T	T	T	T	T	T	T	T	T	T	T	T	T	T	T	T	T	T	T	T	T	T	T	T	T	T
JHI-Hv50k-2016-54620	1H	548928574	T	T	C	C	T	T	T	T	T	T	T	T	T	T	T	T	T	T	T	T	T	T	T	T	T	T	T	T	T	T	T	T	T	T	T	T	T	T	T	T	T	T	T	T	T	T	T
JHI-Hv50k-2016-54621	1H	548929174	G	G	T	T	G	G	G	G	G	G	G	G	G	G	G	G	G	G	G	G	G	G	G	G	G	G	G	G	G	G	G	G	G	G	G	G	G	G	G	G	G	G	G	G	G	G	G
JHI-Hv50k-2016-54625	1H	548932430	T	T	G	G	T	T	T	T	T	T	T	T	T	T	T	T	T	T	T	T	T	T	T	T	T	T	T	T	T	T	T	T	T	T	T	T	T	T	T	T	T	T	T	T	T	T	T
JHI-Hv50k-2016-54628	1H	548933624	A	A	G	G	A	A	A	A	A	A	A	A	A	A	A	A	A	A	A	A	A	A	A	A	A	A	A	A	A	A	A	A	A	A	A	A	A	A	A	A	A	A	A	A	A	A	A
JHI-Hv50k-2016-54629	1H	548933757	G	G	A	A	G	G	G	G	G	G	G	G	G	G	G	G	G	G	G	G	G	G	G	G	G	G	G	G	G	G	G	G	G	G	G	G	G	G	G	G	G	G	G	G	G	G	G
JHI-Hv50k-2016-54640	1H	548966529	G	G	A	A	G	G	G	G	G	G	G	G	G	G	G	G	G	G	G	G	G	G	G	G	G	G	G	G	G	G	G	G	G	G	G	G	G	G	G	AG	G	G	G	G	G	G	G
JHI-Hv50k-2016-54643	1H	548967433	C	C	T	T	C	C	C	C	C	C	C	C	C	C	C	C	C	C	C	C	C	C	C	C	C	C	C	C	C	C	C	C	C	C	C	C	C	C	C	CT	C	C	C	C	C	C	C
JHI-Hv50k-2016-54647	1H	548968535	G	G	A	A	G	G	G	G	G	G	G	G	G	G	G	G	G	G	G	G	G	G	G	G	G	G	G	G	G	G	G	G	G	G	G	G	G	G	G	G	G	G	G	G	G	G	G
JHI-Hv50k-2016-54648	1H	548968903	C	C	T	T	C	C	C	C	C	C	C	C	C	C	C	C	C	C	C	C	C	C	C	C	C	C	C	C	C	C	C	C	C	C	C	C	C	C	C	CT	C	C	C	C	C	C	C
JHI-Hv50k-2016-54652	1H	549043485	T	T	C	C	T	T	T	T	T	T	T	T	T	T	T	T	T	T	T	T	T	T	T	T	T	T	T	T	T	T	T	T	T	T	T	T	T	T	T	T	T	T	T	T	T	T	T
JHI-Hv50k-2016-54655	1H	549045262	A	A	G	G	A	A	A	A	A	A	A	A	A	A	A	A	A	A	A	A	A	A	A	A	A	A	A	A	A	A	A	A	A	A	A	A	A	A	A	AG	A	A	A	A	A	A	A
JHI-Hv50k-2016-54660	1H	549046224	A	A	G	G	A	A	A	A	A	A	A	A	A	A	A	A	A	A	A	A	A	A	A	A	A	A	A	A	A	A	A	A	A	A	A	A	A	A	A	A	A	A	A	A	A	A	A
SCRI_RS_130891	1H	549046384	C	C	T	T	C	C	C	C	C	C	C	C	C	C	C	C	C	C	C	C	C	C	C	C	C	C	C	C	C	C	C	C	C	C	C	C	C	C	C	CT	C	C	C	C	C	C	C
JHI-Hv50k-2016-54676	1H	549053129	A	A	G	G	A	A	A	A	A	A	A	A	A	A	A	A	NA	A	A	A	A	A	A	NA	A	A	A	A	A	A	A	A	A	A	A	A	A	A	A	A	NA	A	A	A	A	A	A
JHI-Hv50k-2016-54678	1H	549112412	T	T	C	C	T	T	T	T	T	T	T	T	T	T	T	T	T	T	T	T	T	T	T	T	T	T	T	T	T	T	T	T	T	T	T	T	T	T	T	T	T	T	T	T	T	T	T
JHI-Hv50k-2016-54687	1H	549125836	T	T	A	A	T	T	T	T	T	T	T	T	T	T	T	T	T	T	T	T	T	T	T	T	T	T	T	T	T	T	T	T	T	T	T	T	T	T	T	AT	T	T	T	T	T	T	T
JHI-Hv50k-2016-54694	1H	549127016	A	A	G	G	A	A	A	A	A	A	A	A	A	A	A	A	A	A	A	A	A	A	A	A	A	A	A	A	A	A	A	A	A	A	A	A	A	A	A	A	A	A	A	A	A	A	A
SCRI_RS_180081	1H	549127780	G	G	A	A	G	G	G	G	G	G	G	G	G	G	G	G	G	G	G	G	G	G	G	G	G	G	G	G	G	G	G	G	G	G	G	G	G	G	G	G	G	G	G	G	G	G	G
SCRI_RS_166469	1H	549130395	C	C	T	T	C	C	C	C	C	C	C	C	C	C	C	C	C	C	C	C	C	C	C	C	C	C	C	C	C	C	C	C	C	C	C	C	C	C	C	CT	C	C	C	C	C	C	C
SCRI_RS_150563	1H	549153016	T	T	C	C	T	T	T	T	T	T	T	T	T	T	T	T	T	T	T	T	T	T	T	T	T	T	T	T	T	T	T	T	T	T	T	T	T	T	T	T	T	T	T	T	T	T	T
JHI-Hv50k-2016-54740	1H	549154236	C	C	T	T	C	C	C	C	C	C	C	C	C	C	C	C	C	C	C	C	C	C	C	C	C	C	C	C	C	C	C	C	C	C	C	C	C	C	C	CT	C	C	C	C	C	C	C
JHI-Hv50k-2016-54743	1H	549154720	T	T	C	C	T	T	T	T	T	T	T	T	T	T	T	T	T	T	T	T	T	T	T	T	T	T	T	T	T	T	T	T	T	T	T	T	T	T	T	T	T	T	T	T	T	T	T
JHI-Hv50k-2016-54745	1H	549155714	A	A	G	G	A	A	A	A	A	A	A	A	A	A	A	A	A	A	A	A	A	A	A	A	A	A	A	A	A	A	A	A	A	A	A	A	A	A	A	A	A	A	A	A	A	A	A
SCRI_RS_155407	1H	549181618	G	G	A	A	G	G	G	G	G	G	G	G	G	G	G	G	G	G	G	G	G	G	G	G	G	G	G	G	G	G	G	G	G	G	G	G	G	G	G	AG	G	G	G	G	G	G	G
JHI-Hv50k-2016-54755	1H	549182352	T	T	C	C	T	T	T	T	T	T	T	T	T	T	T	T	T	T	T	T	T	T	T	T	T	T	T	T	T	T	T	T	T	T	T	T	T	T	T	T	T	T	T	T	T	T	T
JHI-Hv50k-2016-54758	1H	549182730	A	A	G	G	A	A	A	A	A	A	A	A	A	A	A	A	A	A	A	A	A	A	A	A	A	A	A	A	A	A	A	A	A	A	A	A	A	A	A	A	A	A	A	A	A	A	A
JHI-Hv50k-2016-54761	1H	549184293	C	C	T	T	C	C	C	C	C	C	C	C	C	C	C	C	C	C	C	C	C	C	C	C	C	C	C	C	C	C	C	C	C	C	C	C	C	C	C	CT	C	C	C	C	C	C	C
JHI-Hv50k-2016-54763	1H	549184584	A	A	G	G	A	A	A	A	A	A	A	A	A	A	A	A	A	A	A	A	A	A	A	A	A	A	A	A	A	A	A	A	A	A	A	A	A	A	A	AG	A	A	A	A	A	A	A
JHI-Hv50k-2016-54790	1H	549280061	C	C	A	A	C	C	C	C	C	C	C	C	C	C	C	C	C	C	C	C	C	C	C	C	C	C	C	C	C	C	C	C	C	C	C	C	C	C	C	C	C	C	C	C	C	C	C
JHI-Hv50k-2016-54821	1H	549322799	T	T	C	C	T	T	T	T	T	T	T	T	T	T	T	T	T	T	T	T	T	T	T	CT	T	T	T	T	T	T	T	T	T	T	T	T	T	T	T	CT	T	T	T	T	T	T	T
JHI-Hv50k-2016-54822	1H	549322922	T	T	C	C	T	T	T	T	T	T	T	T	T	T	T	T	T	T	T	T	T	T	T	T	T	T	T	T	T	T	T	T	T	T	T	T	T	T	T	T	T	T	T	T	T	T	T
JHI-Hv50k-2016-54824	1H	549324870	T	T	C	C	T	T	T	T	T	T	T	T	T	T	T	T	T	T	T	T	T	T	T	T	T	T	T	T	T	T	T	T	T	T	T	T	T	T	T	T	T	T	T	T	T	T	T
JHI-Hv50k-2016-54825	1H	549324910	C	C	G	G	C	C	C	C	C	C	C	C	C	C	C	C	C	C	C	C	C	C	C	C	C	C	C	C	C	C	C	C	C	C	C	C	C	C	C	C	C	C	C	C	C	C	C
JHI-Hv50k-2016-54826	1H	549325001	A	A	G	G	A	A	A	A	A	A	A	A	A	A	A	A	A	A	A	A	A	A	A	A	A	A	A	A	A	A	A	A	A	A	A	A	A	A	A	A	A	A	A	A	A	A	A
JHI-Hv50k-2016-54828	1H	549325366	G	G	A	A	G	G	G	G	G	G	G	G	G	G	G	G	G	G	G	G	G	G	G	G	G	G	G	G	G	G	G	G	G	G	G	G	G	G	G	AG	G	G	G	G	G	G	G
JHI-Hv50k-2016-54829	1H	549325370	A	A	G	G	A	A	A	A	A	A	A	A	A	A	A	A	A	A	A	A	A	A	A	A	A	A	A	A	A	A	A	A	A	A	A	A	A	A	A	A	A	A	A	A	A	A	A
JHI-Hv50k-2016-54830	1H	549325459	G	G	A	A	G	G	G	G	G	G	G	G	G	G	G	G	G	G	G	G	G	G	G	G	G	G	G	G	G	G	G	G	G	G	G	G	G	G	G	AG	G	G	G	G	G	G	G
JHI-Hv50k-2016-54842	1H	549326352	A	A	C	C	A	A	A	A	A	A	A	A	A	A	A	A	A	A	A	A	A	A	A	A	A	A	A	A	A	A	A	A	A	A	A	A	A	A	A	A	A	A	A	A	A	A	A
JHI-Hv50k-2016-54850	1H	549328687	G	G	C	C	G	G	G	G	G	G	G	G	G	G	G	G	G	G	G	G	G	G	G	G	G	G	G	G	G	G	G	G	G	G	G	G	G	G	G	CG	G	G	G	G	G	G	G
JHI-Hv50k-2016-54852	1H	549329337	A	A	G	G	A	A	A	A	A	A	A	A	A	A	A	A	A	A	A	A	A	A	A	A	A	A	A	A	A	A	A	A	A	A	A	A	A	A	A	A	A	A	A	A	A	A	A
JHI-Hv50k-2016-54855	1H	549329409	A	A	T	T	A	A	A	A	A	A	A	A	A	A	A	A	A	A	A	A	A	A	A	A	A	A	A	A	A	A	A	A	A	A	A	A	A	A	A	A	A	A	A	A	A	A	A
JHI-Hv50k-2016-54856	1H	549329519	T	T	C	C	T	T	T	T	T	T	T	T	T	T	T	T	T	T	T	T	T	T	T	T	T	T	T	T	T	T	T	T	T	T	T	T	T	T	T	T	T	T	T	T	T	T	T
JHI-Hv50k-2016-54862	1H	549329797	A	A	G	G	A	A	A	A	A	A	A	A	A	A	A	A	A	A	A	A	A	A	A	A	A	A	A	A	A	A	A	A	A	A	A	A	A	A	A	AG	A	A	A	A	A	A	A
JHI-Hv50k-2016-54894	1H	549615810	A	A	C	C	A	A	A	A	A	A	A	A	A	A	A	A	A	A	A	A	A	A	A	A	A	A	A	A	A	A	A	A	A	A	A	A	A	A	A	A	A	A	A	A	A	A	A
JHI-Hv50k-2016-54928	1H	549772811	C	C	T	T	C	C	C	C	C	C	C	C	C	C	C	C	C	C	C	C	C	C	C	C	C	C	C	C	C	C	C	C	C	C	C	C	C	C	C	T	C	C	C	C	C	C	C
JHI-Hv50k-2016-54930	1H	549773062	T	T	C	C	T	T	T	T	T	T	T	T	T	T	T	T	T	T	T	T	T	T	T	T	T	T	T	T	T	T	T	T	T	T	T	T	T	T	T	T	T	T	T	T	T	T	T
SCRI_RS_184058	1H	549775316	A	A	G	G	A	A	A	A	A	A	A	A	A	A	A	A	A	A	A	A	A	A	A	A	A	A	A	A	A	A	A	A	A	A	A	A	A	A	A	AG	A	A	A	A	A	A	A
JHI-Hv50k-2016-54938	1H	549775463	T	T	C	C	T	T	T	T	T	T	T	T	T	T	T	T	T	T	T	T	T	T	T	T	T	T	T	T	T	T	T	T	T	T	T	T	T	T	T	T	T	T	T	T	T	T	T
SCRI_RS_162628	1H	549777897	A	A	C	C	A	A	A	A	A	A	A	A	A	A	A	A	A	A	A	A	A	A	A	A	A	A	A	A	A	A	A	A	A	A	A	A	A	A	A	A	A	A	A	A	A	A	A
JHI-Hv50k-2016-54964	1H	549787021	T	T	G	G	T	T	T	T	T	T	T	T	T	T	T	T	T	T	T	T	T	T	T	T	T	T	T	T	T	T	T	T	T	T	T	T	T	T	T	T	T	T	T	T	T	T	T
JHI-Hv50k-2016-54971	1H	549787232	G	G	A	A	G	G	G	G	G	G	G	G	G	G	G	G	G	G	G	G	G	G	G	G	G	G	G	G	G	G	G	G	G	G	G	G	G	G	G	AG	G	G	G	G	G	G	G
JHI-Hv50k-2016-54979	1H	549860989	T	T	G	G	T	T	T	T	T	T	T	T	T	T	T	T	T	T	T	T	T	T	T	T	T	T	T	T	T	T	T	T	T	T	T	T	T	T	T	GT	T	T	T	T	T	T	T
JHI-Hv50k-2016-55006	1H	550179166	A	A	G	G	A	A	A	A	A	A	A	A	A	A	A	A	A	A	A	A	A	A	A	A	A	A	A	A	A	A	A	A	A	A	A	A	A	A	A	A	A	A	A	A	A	A	A
SCRI_RS_10956	1H	550242008	A	A	G	G	A	A	A	A	A	A	A	A	A	A	A	A	A	A	A	A	A	A	A	A	A	A	A	A	A	A	A	A	A	A	A	A	A	A	A	A	A	A	A	A	A	A	A
JHI-Hv50k-2016-55058	1H	550253680	C	C	A	A	C	C	C	C	C	C	C	C	C	C	C	C	C	C	C	C	C	C	C	C	C	C	C	C	C	C	C	C	C	C	C	C	C	C	C	C	C	C	C	C	C	C	C
SCRI_RS_150786	1H	550268408	C	C	T	T	C	C	C	C	C	C	C	C	C	C	C	C	C	C	C	C	C	C	C	C	C	C	C	C	C	C	C	C	C	C	C	C	C	C	C	C	C	C	C	C	C	C	C
JHI-Hv50k-2016-55083	1H	550268699	G	G	A	A	G	G	G	G	G	G	G	G	G	G	G	G	G	G	G	G	G	G	G	G	G	G	G	G	G	G	G	G	G	G	G	G	G	G	G	AG	G	G	G	G	G	G	G
JHI-Hv50k-2016-55085	1H	550269211	C	C	A	A	C	C	C	C	C	C	C	C	C	C	C	C	C	C	C	C	C	C	C	C	C	C	C	C	C	C	C	C	C	C	C	C	C	C	C	C	C	C	C	C	C	C	C
JHI-Hv50k-2016-55121	1H	550308263	G	G	A	A	G	G	G	G	G	G	G	G	G	G	G	G	G	G	G	G	G	G	G	G	G	G	G	G	G	G	G	G	G	G	G	G	G	G	G	G	G	G	G	G	G	G	G
JHI-Hv50k-2016-55123	1H	550309413	T	T	C	C	T	T	T	T	T	T	T	T	T	T	T	T	T	T	T	T	T	T	T	T	T	T	T	T	T	T	T	T	T	T	T	T	T	T	T	T	T	T	T	T	T	T	T
JHI-Hv50k-2016-55149	1H	550316421	C	C	G	G	C	C	C	C	C	C	C	C	C	C	C	C	C	C	C	C	C	C	C	C	C	C	C	C	C	C	C	C	C	C	C	C	C	C	C	C	C	C	C	C	C	C	C
JHI-Hv50k-2016-55151	1H	550316682	A	A	T	T	A	A	A	A	A	A	A	A	A	A	A	A	A	A	A	A	A	A	A	A	A	A	A	A	A	A	A	A	A	A	A	A	A	A	A	A	A	A	A	A	A	A	A
JHI-Hv50k-2016-55187	1H	550385122	C	C	G	G	C	C	C	C	C	C	C	C	C	C	C	C	C	C	C	C	C	C	C	C	C	C	C	C	C	C	C	C	C	C	C	C	C	C	C	C	C	C	C	C	C	C	C
JHI-Hv50k-2016-55188	1H	550385170	G	G	A	A	G	G	G	G	G	G	G	G	G	G	G	G	G	G	G	G	G	G	G	G	G	G	G	G	G	G	G	G	G	G	G	G	G	G	G	G	G	G	G	G	G	G	G
JHI-Hv50k-2016-55341	1H	550659602	A	A	G	G	A	A	A	A	A	A	A	A	A	A	A	A	A	A	A	A	A	A	A	A	A	A	A	A	A	A	A	A	A	A	A	A	A	A	A	A	A	A	A	A	A	A	A
JHI-Hv50k-2016-55342	1H	550659770	G	G	A	A	G	G	G	G	G	G	G	G	G	G	G	G	G	G	G	G	G	G	G	G	G	G	G	G	G	G	G	G	G	G	G	G	G	G	G	G	G	G	G	G	G	G	G
JHI-Hv50k-2016-55370	1H	550797770	C	C	G	G	C	C	C	C	C	C	C	C	C	C	C	C	C	C	C	C	C	C	C	C	C	C	C	C	C	C	C	C	C	C	C	C	C	C	C	C	C	C	C	C	C	C	C
JHI-Hv50k-2016-55395	1H	550804619	T	T	C	C	T	T	T	T	T	T	T	T	T	T	T	T	T	T	T	T	T	T	T	T	T	T	T	T	T	T	T	T	T	T	T	T	T	T	T	T	T	T	T	T	T	T	T
JHI-Hv50k-2016-55420	1H	550830819	C	C	A	A	C	C	C	C	C	C	C	C	C	C	C	C	C	C	C	C	C	C	C	C	C	C	C	C	C	C	C	C	C	C	C	C	C	C	C	A	C	C	C	C	C	C	C
JHI-Hv50k-2016-55434	1H	550844195	A	A	G	G	A	A	A	A	A	A	A	A	A	A	A	A	A	A	A	A	A	A	A	A	A	A	A	A	A	A	A	A	A	A	A	A	A	A	A	A	A	A	A	A	A	A	A
JHI-Hv50k-2016-55454	1H	551198989	C	C	G	G	C	C	C	C	C	C	C	C	C	C	C	C	C	C	C	C	C	C	C	C	C	C	C	C	C	C	C	C	C	C	C	C	C	C	C	C	C	C	C	C	C	C	C
JHI-Hv50k-2016-55455	1H	551199001	A	A	C	C	A	A	A	A	A	A	A	A	A	A	A	A	A	A	A	A	A	A	A	A	A	A	A	A	A	A	A	A	A	A	A	A	A	A	A	A	A	A	A	A	A	A	A
JHI-Hv50k-2016-55507	1H	551304090	G	G	A	A	G	G	G	G	G	G	G	G	G	G	G	G	G	G	G	G	G	G	G	G	G	G	G	G	G	G	G	G	G	G	G	G	G	G	G	G	G	G	G	G	G	G	G
SCRI_RS_141322	1H	551349566	T	T	G	G	T	T	T	T	T	T	T	T	T	T	T	T	T	T	T	T	T	T	T	T	T	T	T	T	T	T	T	T	T	T	T	T	T	T	T	T	T	T	T	T	T	T	T
JHI-Hv50k-2016-55533	1H	551349826	C	C	T	T	C	C	C	C	C	C	C	C	C	C	C	C	C	C	C	C	C	C	C	C	C	C	C	C	C	C	C	C	C	C	C	C	C	C	C	CT	C	C	C	C	C	C	C
JHI-Hv50k-2016-55552	1H	551378098	C	C	T	T	C	C	C	C	C	C	C	C	C	C	C	C	C	C	C	C	C	C	C	C	C	C	C	C	C	C	C	C	C	C	C	C	C	C	C	CT	C	C	C	C	C	C	C
JHI-Hv50k-2016-55555	1H	551378246	T	T	C	C	T	T	T	T	T	T	T	T	T	T	T	T	T	T	T	T	T	T	T	T	T	T	T	T	T	T	T	T	T	T	T	T	T	T	T	T	T	T	T	T	T	T	T
JHI-Hv50k-2016-55559	1H	551380075	C	C	T	T	C	C	C	C	C	C	C	C	C	C	C	C	C	C	C	C	C	C	C	C	C	C	C	C	C	C	C	C	C	C	C	C	C	C	C	T	C	C	C	C	C	C	C
JHI-Hv50k-2016-55570	1H	551382516	C	C	G	G	C	C	C	C	C	C	C	C	C	C	C	C	C	C	C	C	C	C	C	C	C	C	C	C	C	C	C	C	C	C	C	C	C	C	C	G	C	C	C	C	C	C	C
JHI-Hv50k-2016-55581	1H	551383316	T	T	C	C	T	T	T	T	T	T	T	T	T	T	T	T	T	T	T	T	T	T	T	T	T	T	T	T	T	T	T	T	T	T	T	T	T	T	T	T	T	T	T	T	T	T	T
JHI-Hv50k-2016-55628	1H	551391553	A	A	C	C	A	A	A	A	A	A	A	A	A	A	A	A	A	A	A	A	A	A	A	A	A	A	A	A	A	A	A	A	A	A	A	A	A	A	A	A	A	A	A	A	A	A	A
JHI-Hv50k-2016-55638	1H	551518052	C	C	G	G	C	C	C	C	C	C	C	C	C	C	C	C	C	C	C	C	C	C	C	CG	C	C	C	C	C	C	C	C	C	C	C	C	C	C	C	CG	C	C	C	C	C	C	C
JHI-Hv50k-2016-55644	1H	551525347	G	G	T	T	G	G	G	G	G	G	G	G	G	G	G	G	G	G	G	G	G	G	G	G	G	G	G	G	G	G	G	G	G	G	G	G	G	G	G	G	G	G	G	G	G	G	G
JHI-Hv50k-2016-55645	1H	551525513	C	C	G	G	C	C	C	C	C	C	C	C	C	C	C	C	C	C	C	C	C	C	C	C	C	C	C	C	C	C	C	C	C	C	C	C	C	C	C	C	C	C	C	C	C	C	C
11_11105	1H	551573705	C	C	A	A	C	C	C	C	C	C	C	C	C	C	C	C	C	C	C	C	C	C	C	C	C	C	C	C	C	C	C	C	C	C	C	C	C	C	C	C	C	C	C	C	C	C	C
JHI-Hv50k-2016-55662	1H	551613377	T	T	C	C	T	T	T	T	T	T	T	T	T	T	T	T	T	T	T	T	T	T	T	T	T	T	T	T	T	T	T	T	T	T	T	T	T	T	T	T	T	T	T	T	T	T	T
JHI-Hv50k-2016-55665	1H	551613884	G	G	C	C	G	G	G	G	G	G	G	G	G	G	G	G	G	G	G	G	G	G	G	G	G	G	G	G	G	G	G	G	G	G	G	G	G	G	G	CG	CG	G	G	G	G	G	G
JHI-Hv50k-2016-55684	1H	551837634	T	T	A	A	T	T	T	T	T	T	T	T	T	T	T	T	T	T	T	T	T	T	T	T	T	T	T	T	T	T	T	T	T	T	T	T	T	T	T	AT	T	T	T	T	T	T	T
JHI-Hv50k-2016-55687	1H	551839452	G	G	A	A	G	G	G	G	G	G	G	G	G	G	G	G	G	G	G	G	G	G	G	G	G	G	G	G	G	G	G	G	G	G	G	G	G	G	G	AG	G	G	G	G	G	G	G
SCRI_RS_13869	1H	551847065	G	G	T	T	G	G	G	G	G	G	G	G	G	G	G	G	G	G	G	G	G	G	G	G	G	G	G	G	G	G	G	G	G	G	G	G	G	G	G	G	G	G	G	G	G	G	G
JHI-Hv50k-2016-55758	1H	551856860	T	T	C	C	T	T	T	T	T	T	T	T	T	T	T	T	T	T	T	T	T	T	T	T	T	T	T	T	T	T	T	T	T	T	T	T	T	T	T	T	T	T	T	T	T	T	T
JHI-Hv50k-2016-55790	1H	552224084	G	G	C	C	G	G	G	G	G	G	G	G	G	G	G	G	G	G	G	G	G	G	G	G	G	G	G	G	G	G	G	G	G	G	G	G	G	G	G	G	G	G	G	G	G	G	G
JHI-Hv50k-2016-55796	1H	552227647	G	G	T	T	G	G	G	G	G	G	G	G	G	G	G	G	G	G	G	G	G	G	G	G	G	G	G	G	G	G	G	G	G	G	G	G	G	G	G	GT	G	G	G	G	G	G	G
JHI-Hv50k-2016-55820	1H	552387160	G	G	A	A	G	G	G	G	G	G	G	G	G	G	G	G	G	G	G	G	G	G	G	G	G	G	G	G	G	G	G	G	G	G	G	G	G	G	G	G	G	G	G	G	G	G	G
JHI-Hv50k-2016-55822	1H	552387225	C	C	T	T	C	C	C	C	C	C	C	C	C	C	C	C	C	C	C	C	C	C	C	C	C	C	C	C	C	C	C	C	C	C	C	C	C	C	C	CT	C	C	C	C	C	C	C
JHI-Hv50k-2016-55854	1H	552391099	T	T	C	C	T	T	T	T	T	T	T	T	T	T	T	T	T	T	T	T	T	T	T	T	T	T	T	T	T	T	T	T	T	T	T	T	T	T	T	T	T	T	T	T	T	T	T
JHI-Hv50k-2016-55865	1H	552395072	G	G	T	T	G	G	G	G	G	G	G	G	G	G	G	G	G	G	G	G	G	G	G	G	G	G	G	G	G	G	G	G	G	G	G	G	G	G	G	GT	G	G	G	G	G	G	G
JHI-Hv50k-2016-55886	1H	552453138	T	T	C	C	T	T	T	T	T	T	T	T	T	T	T	T	T	T	T	T	T	T	T	T	T	T	T	T	T	T	T	T	T	T	T	T	T	T	T	T	T	T	T	T	T	T	T
SCRI_RS_170857	1H	552517745	C	C	A	A	C	C	C	C	C	C	C	C	C	C	C	C	C	C	C	C	C	C	C	C	C	C	C	C	C	C	C	C	C	C	C	C	C	C	C	AC	C	C	C	C	C	C	C
JHI-Hv50k-2016-55893	1H	552518855	A	A	G	G	A	A	A	A	A	A	A	A	A	A	A	A	A	A	A	A	A	A	A	A	A	A	A	A	A	A	A	A	A	A	A	A	A	A	A	A	A	A	A	A	A	A	A
JHI-Hv50k-2016-55905	1H	552521871	T	T	C	C	T	T	T	T	T	T	T	T	T	T	T	T	T	T	T	T	T	T	T	T	T	T	T	T	T	T	T	T	T	T	T	T	T	T	T	T	T	T	T	T	T	T	T
JHI-Hv50k-2016-55916	1H	552533502	A	A	G	G	A	A	A	A	A	A	A	A	A	A	A	A	A	A	A	A	A	A	A	A	A	A	A	A	A	A	A	A	A	A	A	A	A	A	A	AG	A	A	A	A	A	A	A
JHI-Hv50k-2016-55918	1H	552535194	T	T	C	C	T	T	T	T	T	T	T	T	T	T	T	T	T	T	T	T	T	T	T	T	T	T	T	T	T	T	T	T	T	T	T	T	T	T	T	T	T	T	T	T	T	T	T
JHI-Hv50k-2016-55920	1H	552535871	C	C	G	G	C	C	C	C	C	C	C	C	C	C	C	C	C	C	C	C	C	C	C	C	C	C	C	C	C	C	C	C	C	C	C	C	C	C	C	CG	C	C	C	C	C	C	C
JHI-Hv50k-2016-55929	1H	552906795	C	C	T	T	C	C	C	C	C	C	C	C	C	C	C	C	C	C	C	C	C	C	C	CT	C	C	C	C	C	C	C	C	C	C	C	C	C	C	C	CT	CT	C	C	C	C	C	C
11_10041	1H	552906938	G	G	C	C	G	G	G	G	G	G	G	G	G	G	G	G	G	G	G	G	G	G	G	G	G	G	G	G	G	G	G	G	G	G	G	G	G	G	G	G	G	G	G	G	G	G	G
JHI-Hv50k-2016-55932	1H	552906991	A	A	G	G	A	A	A	A	A	A	A	A	A	A	A	A	A	A	A	A	A	A	A	A	A	A	A	A	A	A	A	A	A	A	A	A	A	A	A	A	A	A	A	A	A	A	A
JHI-Hv50k-2016-55935	1H	552908104	C	C	T	T	C	C	C	C	C	C	C	C	C	C	C	C	C	C	C	C	C	C	C	C	C	C	C	C	C	C	C	C	C	C	C	C	C	C	C	C	C	C	C	C	C	C	C
SCRI_RS_165434	1H	552908418	A	A	G	G	A	A	A	A	A	A	A	A	A	A	A	A	A	A	A	A	A	A	A	A	A	A	A	A	A	A	A	A	A	A	A	A	A	A	A	A	A	A	A	A	A	A	A
JHI-Hv50k-2016-55939	1H	552978103	T	T	C	C	T	T	T	T	T	T	T	T	T	T	T	T	T	T	T	T	T	T	T	T	T	T	T	T	T	T	T	T	T	T	T	T	T	T	T	T	T	T	T	T	T	T	T
SCRI_RS_214888	1H	552978371	A	A	G	G	A	A	A	A	A	A	A	A	A	A	A	A	A	A	A	A	A	A	A	A	A	A	A	A	A	A	A	A	A	A	A	A	A	A	A	A	A	A	A	A	A	A	A
JHI-Hv50k-2016-55942	1H	552981444	T	T	C	C	T	T	T	T	T	T	T	T	T	T	T	T	T	T	T	T	T	T	T	T	T	T	T	T	T	T	T	T	T	T	T	T	T	T	T	T	T	T	T	T	T	T	T
SCRI_RS_106142	1H	553477357	C	NA	A	A	AC	AC	AC	AC	AC	AC	AC	AC	AC	AC	AC	AC	C	AC	AC	AC	AC	AC	AC	C	C	C	C	C	C	C	C	C	C	AC	AC	AC	AC	AC	AC	AC	C	C	C	C	C	C	C
JHI-Hv50k-2016-56077	1H	553651520	G	G	C	C	G	G	NA	NA	NA	G	G	NA	NA	NA	NA	NA	NA	G	NA	NA	G	NA	NA	NA	NA	NA	NA	NA	NA	NA	NA	NA	NA	NA	G	NA	G	NA	NA	CG	NA	NA	NA	NA	NA	NA	NA
JHI-Hv50k-2016-56130	1H	553883664	T	T	G	G	T	T	T	T	T	T	T	T	T	T	T	T	T	T	T	T	T	T	T	T	T	T	T	T	T	T	T	T	T	T	T	T	T	T	T	T	T	T	T	T	T	T	T
JHI-Hv50k-2016-56142	1H	553902352	C	C	T	T	C	C	C	C	C	C	C	C	C	C	C	C	C	C	C	C	C	C	C	C	C	C	C	C	C	C	C	C	C	C	C	C	C	C	C	C	C	C	C	C	C	C	C
JHI-Hv50k-2016-56153	1H	553903326	T	T	G	G	T	T	T	T	T	T	T	T	T	T	T	T	T	T	T	T	T	T	T	T	T	T	T	T	T	T	T	T	T	T	T	T	T	T	T	T	T	T	T	T	T	T	T
JHI-Hv50k-2016-56181	1H	553910470	C	C	G	G	C	C	C	C	C	C	C	C	C	C	C	C	C	C	C	C	C	C	C	C	C	C	C	C	C	C	C	C	C	C	C	C	C	C	C	C	C	C	C	C	C	C	C
JHI-Hv50k-2016-56198	1H	553912749	A	A	G	G	A	A	A	A	A	A	A	A	A	A	A	A	A	A	A	A	A	A	A	A	A	A	A	A	A	A	A	A	A	A	A	A	A	A	A	A	A	A	A	A	A	A	A
JHI-Hv50k-2016-56205	1H	553915379	G	G	A	A	G	G	G	G	G	G	G	G	G	G	G	G	G	G	G	G	G	G	G	G	G	G	G	G	G	G	G	G	G	G	G	G	G	G	G	G	G	G	G	G	G	G	G
SCRI_RS_163142	1H	553917861	A	A	G	G	A	A	A	A	A	A	A	A	A	A	A	A	A	A	A	A	A	A	A	A	A	A	A	A	A	A	A	A	A	A	A	A	A	A	A	AG	A	A	A	A	A	A	A
JHI-Hv50k-2016-56209	1H	553918184	G	G	A	A	G	G	G	G	G	G	G	G	G	G	G	G	G	G	G	G	G	G	G	G	G	G	G	G	G	G	G	G	G	G	G	G	G	G	G	AG	AG	G	G	G	G	G	G
JHI-Hv50k-2016-56239	1H	553960187	T	T	C	C	CT	CT	CT	CT	CT	CT	CT	CT	CT	CT	CT	CT	CT	CT	CT	CT	CT	CT	CT	CT	CT	CT	CT	CT	CT	CT	CT	CT	CT	CT	CT	CT	CT	CT	CT	T	CT	CT	CT	CT	CT	CT	CT
JHI-Hv50k-2016-56271	1H	554061710	C	C	T	T	C	C	C	C	C	C	C	C	C	C	C	C	C	C	C	C	C	C	C	CT	C	C	C	C	C	C	C	C	C	C	C	C	C	C	C	CT	C	C	C	C	C	C	C
JHI-Hv50k-2016-56290	1H	554062393	C	C	G	G	C	C	C	C	C	C	C	C	C	C	C	C	C	C	C	C	C	C	C	C	C	C	C	C	C	C	C	C	C	C	C	C	C	C	C	C	C	C	C	C	C	C	C
SCRI_RS_187051	1H	554062585	T	T	G	G	T	T	T	T	T	T	T	T	T	T	T	T	T	T	T	T	T	T	T	T	T	T	T	T	T	T	T	T	T	T	T	T	T	T	T	T	T	T	T	T	T	T	T
JHI-Hv50k-2016-56304	1H	554064227	T	T	A	A	T	T	T	T	T	T	T	T	T	T	T	T	T	T	T	T	T	T	T	T	T	T	T	T	T	T	T	T	T	T	T	T	T	T	T	AT	T	T	T	T	T	T	T
JHI-Hv50k-2016-56329	1H	554074385	G	G	A	A	G	G	G	G	G	G	G	G	G	G	G	G	G	G	G	G	G	G	G	G	G	G	G	G	G	G	G	G	G	G	G	G	G	G	G	AG	G	G	G	G	G	G	G
JHI-Hv50k-2016-56331	1H	554075428	G	G	A	A	AG	AG	AG	AG	AG	AG	AG	AG	AG	AG	AG	AG	G	AG	AG	AG	AG	AG	AG	G	G	G	G	G	G	G	G	G	G	AG	AG	AG	AG	AG	AG	AG	G	G	G	G	G	G	G
JHI-Hv50k-2016-56335	1H	554109750	T	T	C	C	T	T	T	T	T	T	T	T	T	T	T	T	T	T	T	T	T	T	T	T	T	T	T	T	T	T	T	T	T	T	T	T	T	T	T	T	T	T	T	T	T	T	T
JHI-Hv50k-2016-56336	1H	554110013	T	T	C	C	T	T	T	T	T	T	T	T	T	T	T	T	T	T	T	T	T	T	T	T	T	T	T	T	T	T	T	T	T	T	T	T	T	T	T	T	T	T	T	T	T	T	T
JHI-Hv50k-2016-56337	1H	554110112	G	G	A	A	G	G	G	G	G	G	G	G	G	G	G	G	G	G	G	G	G	G	G	G	G	G	G	G	G	G	G	G	G	G	G	G	G	G	G	G	G	G	G	G	G	G	G
JHI-Hv50k-2016-56365	1H	554112527	C	C	G	G	C	C	C	C	C	C	C	C	C	C	C	C	C	C	C	C	C	C	C	C	C	C	C	C	C	C	C	C	C	C	C	C	C	C	C	C	C	C	C	C	C	C	C
JHI-Hv50k-2016-56366	1H	554112638	C	C	A	A	C	C	C	C	C	C	C	C	C	C	C	C	AC	C	C	C	C	C	C	AC	AC	C	AC	AC	AC	AC	AC	AC	C	C	C	C	C	C	C	AC	AC	AC	AC	AC	AC	AC	AC
JHI-Hv50k-2016-56379	1H	554113495	A	A	G	G	A	A	A	A	A	A	A	A	A	A	A	A	A	A	A	A	A	A	A	A	A	A	A	A	A	A	A	A	A	A	A	A	A	A	A	A	A	A	A	A	A	A	A
JHI-Hv50k-2016-56380	1H	554113557	G	G	A	A	G	G	G	G	G	G	G	G	G	G	G	G	G	G	G	G	G	G	G	G	G	G	G	G	G	G	G	G	G	G	G	G	G	G	G	G	G	G	G	G	G	G	G
JHI-Hv50k-2016-56381	1H	554113580	T	T	C	C	T	T	T	T	T	T	T	T	T	T	T	T	T	T	T	T	T	T	T	T	T	T	T	T	T	T	T	T	T	T	T	T	T	T	T	T	T	T	T	T	T	T	T
JHI-Hv50k-2016-56387	1H	554114322	T	T	C	C	T	T	T	T	T	T	T	T	T	T	T	T	T	T	T	T	T	T	T	T	T	T	T	T	T	T	T	T	T	T	T	T	T	T	T	T	T	T	T	T	T	T	T
JHI-Hv50k-2016-56413	1H	554147665	T	T	C	C	T	T	T	T	T	T	T	T	T	T	T	T	T	T	T	T	T	T	T	T	T	T	T	T	T	T	T	T	T	T	T	T	T	T	T	T	T	T	T	T	T	T	T
JHI-Hv50k-2016-56414	1H	554147969	A	A	G	G	A	A	A	A	A	A	A	A	A	A	A	A	A	A	A	A	A	A	A	A	A	A	A	A	A	A	A	A	A	A	A	A	A	A	A	A	A	A	A	A	A	A	A
SCRI_RS_236175	1H	554148132	C	C	T	T	C	C	C	C	C	C	C	C	C	C	C	C	C	C	C	C	C	C	C	C	C	C	C	C	C	C	C	C	C	C	C	C	C	C	C	CT	C	C	C	C	C	C	C
JHI-Hv50k-2016-56425	1H	554148726	A	A	G	G	A	A	A	A	A	A	A	A	A	A	A	A	A	A	A	A	A	A	A	A	A	A	A	A	A	A	A	A	A	A	A	A	A	A	A	A	A	A	A	A	A	A	A
JHI-Hv50k-2016-56429	1H	554149398	C	C	T	T	C	C	C	C	C	C	C	C	C	C	C	C	C	C	C	C	C	C	C	C	C	C	C	C	C	C	C	C	C	C	C	C	C	C	C	CT	C	C	C	C	C	C	C
SCRI_RS_149094	1H	554149434	G	G	A	A	G	G	G	G	G	G	G	G	G	G	G	G	G	G	G	G	G	G	G	G	G	G	G	G	G	G	G	G	G	G	G	G	G	G	G	AG	G	G	G	G	G	G	G
JHI-Hv50k-2016-56431	1H	554149527	T	T	C	C	T	T	T	T	T	T	T	T	T	T	T	T	T	T	T	T	T	T	T	T	T	T	T	T	T	T	T	T	T	T	T	T	T	T	T	T	CT	T	T	T	T	T	T
JHI-Hv50k-2016-56440	1H	554265040	T	T	C	C	CT	CT	CT	CT	CT	CT	CT	T	CT	CT	T	CT	CT	CT	CT	CT	CT	CT	CT	CT	CT	CT	CT	CT	CT	CT	CT	CT	CT	CT	CT	CT	CT	CT	T	T	CT	CT	CT	CT	CT	T	CT
SCRI_RS_152330	1H	554266483	A	A	G	G	A	A	A	A	A	A	A	A	A	A	A	A	AG	A	A	A	A	A	A	AG	AG	AG	AG	A	A	AG	A	AG	AG	A	A	A	A	A	A	AG	NA	A	AG	AG	AG	A	AG
11_11509	1H	554277483	A	A	G	G	A	A	A	A	A	A	A	A	A	A	A	A	A	A	A	A	A	A	A	A	A	A	A	A	A	A	A	A	A	A	A	A	A	A	A	AG	A	A	A	A	A	A	A
JHI-Hv50k-2016-56480	1H	554277483	A	A	G	G	A	A	A	A	A	A	A	A	A	A	A	A	A	A	A	A	A	A	A	A	A	A	A	A	A	A	A	A	A	A	A	A	A	A	A	AG	A	A	A	A	A	A	A
JHI-Hv50k-2016-56483	1H	554277685	G	G	C	C	G	G	G	G	G	G	G	G	G	G	G	G	CG	G	G	G	G	G	G	CG	CG	CG	CG	G	CG	CG	G	CG	CG	G	G	G	G	G	G	CG	CG	CG	CG	G	CG	CG	G
JHI-Hv50k-2016-56490	1H	554283108	C	C	A	A	C	C	C	C	C	C	C	C	C	C	C	C	C	C	C	C	C	C	C	C	C	C	C	C	C	C	C	C	C	C	C	C	C	C	C	C	C	C	C	C	C	C	C
JHI-Hv50k-2016-56492	1H	554283250	T	T	C	C	T	T	T	T	T	T	T	T	T	T	T	T	T	T	T	T	T	T	T	T	T	T	T	T	T	T	T	T	T	T	T	T	T	T	T	T	T	T	T	T	T	T	T
SCRI_RS_206337	1H	554283368	C	C	T	T	C	C	C	C	C	C	C	C	C	C	C	C	CT	C	C	C	C	C	C	CT	CT	CT	CT	CT	CT	CT	CT	CT	C	C	C	C	C	C	C	T	CT	CT	CT	CT	CT	CT	CT
JHI-Hv50k-2016-56496	1H	554371645	C	C	G	G	C	CG	CG	CG	CG	CG	CG	CG	CG	CG	CG	CG	C	CG	CG	C	CG	CG	CG	C	C	C	C	C	C	C	C	C	C	CG	CG	CG	CG	CG	CG	C	C	C	C	C	C	C	C
SCRI_RS_196512	1H	554450923	A	A	G	G	A	A	A	A	A	A	A	A	A	A	A	A	A	A	A	A	A	A	A	A	A	A	A	A	A	A	A	A	A	A	A	A	A	A	A	A	A	A	A	A	A	A	A
JHI-Hv50k-2016-56521	1H	554451173	T	T	C	C	T	T	T	T	T	T	T	T	T	T	T	T	T	T	T	T	T	T	T	T	T	T	T	T	T	T	T	T	T	T	T	T	T	T	T	T	T	T	T	T	T	T	T
JHI-Hv50k-2016-56529	1H	554451755	T	T	C	C	T	T	T	T	T	T	T	T	T	T	T	T	T	T	T	T	T	T	T	T	T	T	T	T	T	T	T	T	T	T	T	T	T	T	T	T	T	T	T	T	T	T	T
JHI-Hv50k-2016-56531	1H	554451877	A	A	C	C	A	A	A	A	A	A	A	A	A	A	A	A	A	A	A	A	A	A	A	A	A	A	A	A	A	A	A	A	A	A	A	A	A	A	A	A	A	A	A	A	A	A	A
JHI-Hv50k-2016-56534	1H	554452085	C	C	T	T	C	C	C	C	C	C	C	C	C	C	C	C	C	C	C	C	C	C	C	C	C	C	C	C	C	C	C	C	C	C	C	C	C	C	C	CT	C	C	C	C	C	C	C
JHI-Hv50k-2016-56557	1H	554453242	G	G	A	A	G	G	G	G	G	G	G	G	G	G	G	G	G	G	G	G	G	G	G	G	G	G	G	G	G	G	G	G	G	G	G	G	G	G	G	G	G	G	G	G	G	G	G
JHI-Hv50k-2016-56558	1H	554453297	G	G	C	C	G	G	G	G	G	G	G	G	G	G	G	G	G	G	G	G	G	G	G	G	G	G	G	G	G	G	G	G	G	G	G	G	G	G	G	G	G	G	G	G	G	G	G
JHI-Hv50k-2016-56570	1H	554478326	G	G	A	A	G	G	G	G	G	G	G	G	G	G	G	G	G	G	G	G	G	G	G	G	G	G	G	G	G	G	G	G	G	G	G	G	G	G	G	AG	G	G	G	G	G	G	G
JHI-Hv50k-2016-56574	1H	554478606	A	A	G	G	A	A	A	A	A	A	A	A	A	A	A	A	A	A	A	A	A	A	A	A	A	A	A	A	A	A	A	A	A	A	A	A	A	A	A	A	A	A	A	A	A	A	A
JHI-Hv50k-2016-56644	1H	554554827	C	C	T	T	C	C	C	C	C	C	C	C	C	C	C	C	C	C	C	C	C	C	C	C	C	C	C	C	C	C	C	C	C	C	C	C	C	C	C	C	C	C	C	C	C	C	C
JHI-Hv50k-2016-56651	1H	554556844	C	C	T	T	C	C	C	C	C	C	C	C	C	C	C	C	C	C	C	C	C	C	C	C	C	C	C	C	C	C	C	C	C	C	C	C	C	C	C	C	C	C	C	C	C	C	C
JHI-Hv50k-2016-56660	1H	554558415	T	T	G	G	T	T	T	T	T	T	T	T	T	T	T	T	T	T	T	T	T	T	T	T	T	T	T	T	T	T	T	T	T	T	T	T	T	T	T	T	T	T	T	T	T	T	T
SCRI_RS_143790	1H	554561882	C	C	T	T	C	C	C	C	C	C	C	C	C	C	C	C	C	C	C	C	C	C	C	C	C	C	C	C	C	C	C	C	C	C	C	C	C	C	C	CT	C	C	C	C	C	C	C
JHI-Hv50k-2016-56668	1H	554562457	G	G	C	C	G	G	G	G	G	G	G	G	G	G	G	G	G	G	G	G	G	G	G	G	G	G	G	G	G	G	G	G	G	G	G	G	G	G	G	CG	G	G	G	G	G	G	G
JHI-Hv50k-2016-56697	1H	554600762	G	G	A	A	G	G	G	G	G	G	G	G	G	G	G	G	G	G	G	G	G	G	G	G	G	G	G	G	G	G	G	G	G	G	G	G	G	G	G	G	G	G	G	G	G	G	G
JHI-Hv50k-2016-56701	1H	554602964	C	C	T	T	C	C	C	C	C	C	C	C	C	C	C	C	C	C	C	C	C	C	C	C	C	C	C	C	C	C	C	C	C	C	C	C	C	C	C	CT	C	C	C	C	C	C	C
JHI-Hv50k-2016-56705	1H	554603743	G	G	C	C	G	G	G	G	G	G	G	G	G	G	G	G	G	G	G	G	G	G	G	G	G	G	G	G	G	G	G	G	G	G	G	G	G	G	G	G	G	G	G	G	G	G	G
JHI-Hv50k-2016-56706	1H	554603768	A	A	G	G	A	A	A	A	A	A	A	A	A	A	A	A	A	A	A	A	A	A	A	A	A	A	A	A	A	A	A	A	A	A	A	A	A	A	A	A	A	A	A	A	A	A	A
JHI-Hv50k-2016-56707	1H	554603853	G	G	T	T	G	G	G	G	G	G	G	G	G	G	G	G	G	G	G	G	G	G	G	G	G	G	G	G	G	G	G	G	G	G	G	G	G	G	G	GT	G	G	G	G	G	G	G
11_20594	1H	554604184	A	A	G	G	A	A	A	A	A	A	A	A	A	A	A	A	A	A	A	A	A	A	A	A	A	A	A	A	A	A	A	A	A	A	A	A	A	A	A	A	A	A	A	A	A	A	A
JHI-Hv50k-2016-56712	1H	554606255	G	G	A	A	G	G	G	G	G	G	G	G	G	G	G	G	G	G	G	G	G	G	G	G	G	G	G	G	G	G	G	G	G	G	G	G	G	G	G	AG	G	G	G	G	G	G	G
JHI-Hv50k-2016-56723	1H	554612673	T	T	A	A	T	T	T	T	T	T	T	T	T	T	T	T	T	T	T	T	T	T	T	T	T	T	T	T	T	T	T	T	T	T	T	T	T	T	T	T	T	T	T	T	T	T	T
JHI-Hv50k-2016-56727	1H	554613399	G	G	A	A	G	G	G	G	G	G	G	G	G	G	G	G	AG	G	G	G	G	G	G	AG	AG	AG	AG	AG	AG	AG	AG	AG	AG	G	G	G	G	G	G	AG	AG	AG	AG	AG	AG	AG	AG
JHI-Hv50k-2016-56732	1H	554614193	T	T	G	G	T	T	T	T	T	T	T	T	T	T	T	T	GT	T	T	T	T	T	T	T	T	GT	GT	GT	GT	GT	GT	GT	GT	T	T	T	T	T	T	T	GT	GT	GT	GT	GT	GT	GT
JHI-Hv50k-2016-56735	1H	554614692	T	T	C	C	T	T	T	T	T	T	T	T	T	T	T	T	T	T	T	T	T	T	T	T	T	T	T	T	T	T	T	T	T	T	T	T	T	T	T	T	T	T	T	T	T	T	T
JHI-Hv50k-2016-56761	1H	554709063	A	A	G	G	A	A	A	A	A	A	A	A	A	A	A	A	A	A	A	A	A	A	A	A	A	A	A	A	A	A	A	A	A	A	A	A	A	A	A	A	A	A	A	A	A	A	A
SCRI_RS_176006	1H	554709404	G	G	A	A	G	G	G	G	G	G	G	G	G	G	G	G	G	G	G	G	G	G	G	G	G	G	G	G	G	G	G	G	G	G	G	G	G	G	G	AG	G	G	G	G	G	G	G
JHI-Hv50k-2016-56768	1H	554709498	G	G	C	C	G	G	G	G	G	G	G	G	G	G	G	G	G	G	G	G	G	G	G	G	G	G	G	G	G	G	G	G	G	G	G	G	G	G	G	CG	G	G	G	G	G	G	G
JHI-Hv50k-2016-56771	1H	554709570	C	C	T	T	C	C	C	C	C	C	C	C	C	C	C	C	C	C	C	C	C	C	C	C	C	C	C	C	C	C	C	C	C	C	C	C	C	C	C	C	C	C	C	C	C	C	C
JHI-Hv50k-2016-56802	1H	554817755	T	T	C	C	T	T	T	T	T	T	T	T	T	T	T	T	T	T	T	T	T	T	T	T	T	T	T	T	T	T	T	T	T	T	T	T	T	T	T	T	T	T	T	T	T	T	T
SCRI_RS_235776	1H	554846817	A	A	G	G	A	A	A	A	A	A	A	A	A	A	A	A	A	A	A	A	A	A	A	A	A	A	A	A	A	A	A	A	A	A	A	A	A	A	A	A	A	A	A	A	A	A	A
JHI-Hv50k-2016-56823	1H	554847131	C	C	A	A	C	C	C	C	C	C	C	C	C	C	C	C	C	C	C	C	C	C	C	C	C	C	C	C	C	C	C	C	C	C	C	C	C	C	C	C	C	C	C	C	C	C	C
JHI-Hv50k-2016-56853	1H	554983628	G	G	C	C	G	G	G	G	G	G	G	G	G	G	G	G	G	G	G	G	G	G	G	G	G	G	G	G	G	G	G	G	G	G	G	G	G	G	G	G	G	G	G	G	G	G	G
11_20840	1H	555426554	C	C	A	A	C	C	C	C	C	C	C	C	C	C	C	C	C	C	C	C	C	C	C	C	C	C	C	C	C	C	C	C	C	C	C	C	C	C	C	AC	C	C	C	C	C	C	C
JHI-Hv50k-2016-56967	1H	555427160	C	C	T	T	C	C	C	C	C	C	C	C	C	C	C	C	C	C	C	C	C	C	C	C	C	C	C	C	C	C	C	C	C	C	C	C	C	C	C	CT	C	C	C	C	C	C	C
JHI-Hv50k-2016-56997	1H	555459705	T	T	G	G	T	T	T	T	T	T	T	T	T	T	T	T	T	T	T	T	T	T	T	T	T	T	T	T	T	T	T	T	T	T	T	T	T	T	T	T	T	T	T	T	T	T	T
JHI-Hv50k-2016-57006	1H	555461201	G	G	A	A	G	G	G	G	G	G	G	G	G	G	G	G	G	G	G	G	G	G	G	G	G	G	G	G	G	G	G	G	G	G	G	G	G	G	G	AG	G	G	G	G	G	G	G
JHI-Hv50k-2016-57024	1H	555605132	T	T	C	C	T	T	T	T	T	T	T	T	T	T	T	T	T	T	T	T	T	T	T	T	T	T	T	T	T	T	T	T	T	T	T	T	T	T	T	T	T	T	T	T	T	T	T
JHI-Hv50k-2016-57049	1H	555611690	A	A	T	T	A	A	A	A	A	A	A	A	A	A	A	A	A	A	A	A	A	A	A	A	A	A	A	A	A	A	A	A	A	A	A	A	A	A	A	A	A	A	A	A	A	A	A
JHI-Hv50k-2016-57138	1H	555709100	A	A	G	G	A	A	A	A	A	A	A	A	A	A	A	A	AG	A	A	A	A	A	A	AG	AG	A	A	A	A	A	A	A	A	A	A	A	A	A	A	G	AG	A	A	A	A	A	A
JHI-Hv50k-2016-57152	1H	555721039	A	A	T	T	A	A	A	A	A	A	A	A	A	A	A	A	A	A	A	A	A	A	A	A	A	A	A	A	A	A	A	A	A	A	A	A	A	A	A	A	A	A	A	A	A	A	A
JHI-Hv50k-2016-57256	1H	556178374	A	A	C	C	A	A	A	A	A	A	A	A	A	A	A	A	A	A	A	A	A	A	A	A	A	A	A	A	A	A	A	A	A	A	A	A	A	A	A	A	A	A	A	A	A	A	A
SCRI_RS_167999	1H	556183464	C	C	A	A	C	C	C	C	C	C	C	C	C	C	C	C	C	C	C	C	C	C	C	C	C	C	C	C	C	C	C	C	C	C	C	C	C	C	C	AC	C	C	C	C	C	C	C
JHI-Hv50k-2016-57290	1H	556374393	T	T	C	C	T	T	T	T	T	T	T	T	T	T	T	T	T	T	T	T	T	T	T	T	T	T	T	T	T	T	T	T	T	T	T	T	T	T	T	T	T	T	T	T	T	T	T
12_30231	1H	556387099	T	T	A	A	T	T	T	T	T	T	T	T	T	T	T	T	T	T	T	T	T	T	T	T	T	T	T	T	T	T	T	T	T	T	T	T	T	T	T	T	T	T	T	T	T	T	T
JHI-Hv50k-2016-57390	1H	556418376	C	C	A	A	C	C	C	C	C	C	C	C	C	C	C	C	C	C	C	C	C	C	C	C	C	C	C	C	C	C	C	C	C	C	C	C	C	C	C	AC	C	C	C	C	C	C	C
JHI-Hv50k-2016-57394	1H	556418659	C	C	A	A	C	C	C	C	C	C	C	C	C	C	C	C	C	C	C	C	C	C	C	C	C	C	C	C	C	C	C	C	C	C	C	C	C	C	C	C	C	C	C	C	C	C	C
JHI-Hv50k-2016-57400	1H	556418763	C	C	T	T	C	C	C	C	C	C	C	C	C	C	C	C	C	C	C	C	C	C	C	C	C	C	C	C	C	C	C	C	C	C	C	C	C	C	C	CT	C	C	C	C	C	C	C
JHI-Hv50k-2016-57415	1H	556420134	C	C	G	G	C	C	C	C	C	C	C	C	C	C	C	C	C	C	C	C	C	C	C	C	C	C	C	C	C	C	C	C	C	C	C	C	C	C	C	C	C	C	C	C	C	C	C
11_20509	1H	556421104	G	G	A	A	G	G	G	G	G	G	G	G	G	G	G	G	G	G	G	G	G	G	G	AG	G	G	G	G	G	G	G	G	G	G	G	G	G	G	G	AG	AG	G	G	G	G	G	G
JHI-Hv50k-2016-57455	1H	556451882	G	G	T	T	G	G	G	G	G	G	G	G	G	G	G	G	GT	G	G	G	G	G	G	GT	G	GT	G	GT	G	GT	G	G	G	G	G	G	G	G	G	T	GT	G	GT	GT	GT	GT	GT
JHI-Hv50k-2016-57457	1H	556452001	A	A	G	G	A	A	A	A	A	A	A	A	A	A	A	A	A	A	A	A	A	A	A	A	A	A	A	A	A	A	A	A	A	A	A	A	A	A	A	A	A	A	A	A	A	A	A
JHI-Hv50k-2016-57475	1H	556480765	G	G	A	A	G	G	G	G	G	G	G	G	G	G	G	G	G	G	G	G	G	G	G	G	G	G	G	G	G	G	G	G	G	G	G	G	G	G	G	AG	G	G	G	G	G	G	G
SCRI_RS_175218	1H	556480813	G	G	C	C	G	G	G	G	G	G	G	G	G	G	G	G	G	G	G	G	G	G	G	G	G	G	G	G	G	G	G	G	G	G	G	G	G	G	G	CG	G	G	G	G	G	G	G
JHI-Hv50k-2016-57491	1H	556673062	T	T	C	C	T	T	T	T	T	T	T	T	T	T	T	T	T	T	T	T	T	T	T	T	T	T	T	T	T	T	T	T	T	T	T	T	T	T	T	T	T	T	T	T	T	T	T
JHI-Hv50k-2016-57493	1H	556673951	G	G	A	A	G	G	G	G	G	G	G	G	G	G	G	G	G	G	G	G	G	G	G	G	G	G	G	G	G	G	G	G	G	G	G	G	G	G	G	G	G	G	G	G	G	G	G
JHI-Hv50k-2016-57522	1H	556777499	G	G	A	A	G	G	G	G	G	G	G	G	G	G	G	G	G	G	G	G	G	G	G	G	G	G	G	G	G	G	G	G	G	G	G	G	G	G	G	AG	G	G	G	G	G	G	G
SCRI_RS_132472	1H	556777555	T	T	G	G	T	T	T	T	T	T	T	T	T	T	T	T	T	T	T	T	T	T	T	T	T	T	T	T	T	T	T	T	T	T	T	T	T	T	T	T	T	T	T	T	T	T	T
SCRI_RS_195067	1H	556782667	T	T	C	C	T	T	T	T	T	T	T	T	T	T	T	T	T	T	T	T	T	T	T	T	T	T	T	T	T	T	T	T	T	T	T	T	T	T	T	T	T	T	T	T	T	T	T
JHI-Hv50k-2016-57547	1H	556785446	G	G	A	A	G	G	G	G	G	G	G	G	G	G	G	G	G	G	G	G	G	G	G	G	G	G	G	G	G	G	G	G	G	G	G	G	G	G	G	G	G	G	G	G	G	G	G
SCRI_RS_154621	1H	556905464	C	C	T	T	C	C	C	C	C	C	C	C	C	C	C	C	C	C	C	C	C	C	C	C	C	C	C	C	C	C	C	C	C	C	C	C	C	C	C	C	C	C	C	C	C	C	C
JHI-Hv50k-2016-57703	1H	556906349	C	C	T	T	C	C	C	C	C	C	C	C	C	C	C	C	C	C	C	C	C	C	C	C	C	C	C	C	C	C	C	C	C	C	C	C	C	C	C	CT	C	C	C	C	C	C	C
JHI-Hv50k-2016-57725	1H	556924823	C	C	T	T	C	C	C	C	C	C	C	C	C	C	C	C	C	C	C	C	C	C	C	C	C	C	C	C	C	C	C	C	C	C	C	C	C	C	C	CT	C	C	C	C	C	C	C
JHI-Hv50k-2016-57728	1H	556926579	C	C	T	T	C	C	C	C	C	C	C	C	C	C	C	C	C	C	C	C	C	C	C	C	C	C	C	C	C	C	C	C	C	C	C	C	C	C	C	C	C	C	C	C	C	C	C
JHI-Hv50k-2016-57754	1H	557089576	A	A	G	G	AG	AG	AG	AG	AG	AG	AG	AG	AG	AG	AG	AG	AG	AG	AG	AG	AG	AG	AG	A	AG	AG	AG	AG	AG	AG	AG	AG	AG	AG	AG	AG	AG	AG	AG	A	A	AG	AG	AG	AG	AG	AG
JHI-Hv50k-2016-57830	1H	557109157	T	T	G	G	T	T	T	T	T	T	T	T	T	T	T	T	T	T	T	T	T	T	T	T	T	T	T	T	T	T	T	T	T	T	T	T	T	T	T	T	T	T	T	T	T	T	T
JHI-Hv50k-2016-57831	1H	557109167	T	T	C	C	T	T	T	T	T	T	T	T	T	T	T	T	T	T	T	T	T	T	T	T	T	T	T	T	T	T	T	T	T	T	T	T	T	T	T	T	T	T	T	T	T	T	T
11_20772	1H	557125647	G	G	A	A	G	G	G	G	G	G	G	G	G	G	G	G	G	G	G	G	G	G	G	G	G	G	G	G	G	G	G	G	G	G	G	G	G	G	G	AG	G	G	G	G	G	G	G
12_30935	1H	557764635	G	G	A	A	G	G	G	G	G	G	G	G	G	G	G	G	G	G	G	G	G	G	G	AG	G	G	G	G	G	G	G	G	G	G	G	G	G	G	G	AG	G	G	G	G	G	G	G
JHI-Hv50k-2016-58018	1H	557776124	G	G	C	C	G	G	G	G	G	G	G	G	G	G	G	G	G	G	G	G	G	G	G	G	G	G	G	G	G	G	G	G	G	G	G	G	G	G	G	CG	G	G	G	G	G	G	G
JHI-Hv50k-2016-58039	1H	557839175	G	G	A	A	G	G	G	G	G	G	G	G	G	G	G	G	G	G	G	G	G	G	G	G	G	G	G	G	G	G	G	G	G	G	G	G	G	G	G	AG	G	G	G	G	G	G	G
JHI-Hv50k-2016-58101	1H	557947973	C	C	G	G	C	C	C	C	C	C	C	C	C	C	C	C	C	C	C	C	C	C	C	C	C	C	C	C	C	C	C	C	C	C	C	C	C	C	C	C	C	C	C	C	C	C	C
JHI-Hv50k-2016-58119	1H	557950775	C	C	T	T	C	C	C	C	C	C	C	C	C	C	C	C	C	C	C	C	C	C	C	C	C	C	C	C	C	C	C	C	C	C	C	C	C	C	C	CT	C	C	C	C	C	C	C
JHI-Hv50k-2016-58162	1H	557991191	A	A	T	T	A	A	A	A	A	A	A	A	A	A	A	A	A	A	A	A	A	A	A	A	A	A	A	A	A	A	A	A	A	A	A	A	A	A	A	A	A	A	A	A	A	A	A
JHI-Hv50k-2016-58169	1H	557992802	A	A	G	G	A	A	A	A	A	A	A	A	A	A	A	A	A	A	A	A	A	A	A	A	A	A	A	A	A	A	A	A	A	A	A	A	A	A	A	A	A	A	A	A	A	A	A
JHI-Hv50k-2016-58199	1H	558019880	A	A	C	C	A	A	A	A	A	A	A	A	A	A	A	A	A	A	A	A	A	A	A	A	A	A	A	A	A	A	A	A	A	A	A	A	A	A	A	A	A	A	A	A	A	A	A
JHI-Hv50k-2016-58202	1H	558020501	T	T	C	C	T	T	T	T	T	T	T	T	T	T	T	T	T	T	T	T	T	T	T	T	T	T	T	T	T	T	T	T	T	T	T	T	T	T	T	T	T	T	T	T	T	T	T
JHI-Hv50k-2016-58285	1H	558139515	C	C	G	G	C	C	C	C	C	C	C	C	C	C	C	C	C	C	C	C	C	C	C	C	C	C	C	C	C	C	C	C	C	C	C	C	C	C	C	CG	CG	C	C	CG	C	C	C
12_31081	1H	558224306	A	A	G	G	A	A	A	A	A	A	A	A	A	A	A	A	A	A	A	A	A	A	A	A	A	A	A	A	A	A	A	A	A	A	A	A	A	A	A	A	A	A	A	A	A	A	A
JHI-Hv50k-2016-58420	1H	558225979	C	C	T	T	C	C	C	C	C	C	C	C	C	C	C	C	C	C	C	C	C	C	C	C	C	C	C	C	C	C	C	C	C	C	C	C	C	C	C	C	C	C	C	C	C	C	C
SCRI_RS_52789	1H	558414571	G	G	A	A	G	G	G	G	G	G	G	G	G	G	G	G	AG	G	G	G	G	G	G	AG	AG	G	G	AG	G	G	G	G	G	G	G	G	G	G	G	A	AG	AG	AG	G	G	AG	AG
JHI-Hv50k-2016-58495	1H	558418541	T	T	C	C	T	T	T	T	T	T	T	T	T	T	T	T	T	T	T	T	T	T	T	T	T	T	T	T	T	T	T	T	T	T	T	T	T	T	T	T	T	T	T	T	T	T	T
JHI-Hv50k-2016-58537	2H	30259	T	T	C	C	T	T	T	T	T	T	T	T	T	T	T	T	T	T	T	T	T	T	T	T	T	T	T	T	T	T	T	T	T	T	T	T	T	T	T	T	T	T	T	T	T	T	T
JHI-Hv50k-2016-58538	2H	30369	G	G	T	T	G	G	G	G	G	G	G	G	G	G	G	G	G	G	G	G	G	G	G	G	G	G	G	G	G	G	G	G	G	G	G	G	G	G	G	G	G	G	G	G	G	G	G
JHI-Hv50k-2016-58540	2H	30645	C	C	G	G	C	C	C	C	C	C	C	C	C	C	C	C	C	C	C	C	C	C	C	C	C	C	C	C	C	C	C	C	C	C	C	C	C	C	C	C	C	C	C	C	C	C	C
SCRI_RS_187638	2H	31115	C	C	T	T	C	C	C	C	C	C	C	C	C	C	C	C	C	C	C	C	C	C	C	C	C	C	C	C	C	C	C	C	C	C	C	C	C	C	C	CT	C	C	C	C	C	C	C
SCRI_RS_148694	2H	32051	G	G	A	A	G	G	G	G	G	G	G	G	G	G	G	G	G	G	G	G	G	G	G	G	G	G	G	G	G	G	G	G	G	G	G	G	G	G	G	G	G	G	G	G	G	G	G
SCRI_RS_142851	2H	34412	C	C	T	T	C	C	C	C	C	C	C	C	C	C	C	C	C	C	C	C	C	C	C	CT	CT	CT	C	CT	CT	CT	CT	CT	CT	C	C	C	C	C	C	T	CT	CT	CT	CT	CT	CT	CT
JHI-Hv50k-2016-58659	2H	440640	A	A	T	T	A	A	A	A	A	A	A	A	A	A	A	A	A	A	A	A	A	A	A	A	A	A	A	A	A	A	A	A	A	A	A	A	A	A	A	A	A	A	A	A	A	A	A
JHI-Hv50k-2016-58666	2H	441233	G	G	T	T	G	G	G	G	G	G	G	G	G	G	G	G	G	G	G	G	G	G	G	G	G	G	G	G	G	G	G	G	G	G	G	G	G	G	G	GT	G	G	G	G	G	G	G
JHI-Hv50k-2016-58707	2H	614034	A	A	G	G	A	A	A	A	A	A	A	A	A	A	A	A	A	A	A	A	A	A	A	A	A	A	A	A	A	A	A	A	A	A	A	A	A	A	A	A	A	A	A	A	A	A	A
JHI-Hv50k-2016-58795	2H	765507	G	G	C	C	G	G	G	G	G	G	G	G	G	G	G	G	G	G	G	G	G	G	G	G	G	G	G	G	G	G	G	G	G	G	G	G	G	G	G	G	G	G	G	G	G	G	G
JHI-Hv50k-2016-58887	2H	829672	A	A	G	G	A	A	A	A	A	A	A	A	A	A	A	A	A	A	A	A	A	A	A	A	A	A	A	A	A	A	A	A	A	A	A	A	A	A	A	A	A	A	A	A	A	A	A
JHI-Hv50k-2016-58973	2H	834687	C	C	G	G	C	C	C	C	C	C	C	C	C	C	C	C	C	C	C	C	C	C	C	C	C	C	C	C	C	C	C	C	C	C	C	C	C	C	C	C	C	C	C	C	C	C	C
JHI-Hv50k-2016-59024	2H	844491	C	C	T	T	C	C	C	C	C	C	C	C	C	C	C	C	C	C	C	C	C	C	C	C	C	C	C	C	C	C	C	C	C	C	C	C	C	C	C	C	C	C	C	C	C	C	C
JHI-Hv50k-2016-59032	2H	845123	T	T	C	C	T	T	T	T	T	T	T	T	T	T	T	T	T	T	T	T	T	T	T	T	T	T	T	T	T	T	T	T	T	T	T	T	T	T	T	CT	T	T	T	T	T	T	T
11_20609	2H	846537	A	A	G	G	A	A	A	A	A	A	A	A	A	A	A	A	A	A	A	A	A	A	A	A	A	A	A	A	A	A	A	A	A	A	A	A	A	A	A	A	A	A	A	A	A	A	A
JHI-Hv50k-2016-59047	2H	846704	G	G	A	A	G	G	G	G	G	G	G	G	G	G	G	G	G	G	G	G	G	G	G	G	G	G	G	G	G	G	G	G	G	G	G	G	G	G	G	AG	G	G	G	G	G	G	G
JHI-Hv50k-2016-59142	2H	926624	C	C	T	T	C	C	C	C	C	C	C	C	C	C	C	C	C	C	C	C	C	C	C	C	C	C	C	C	C	C	C	C	C	C	C	C	C	C	C	CT	C	C	C	C	C	C	C
JHI-Hv50k-2016-59214	2H	1021862	C	C	G	G	C	C	C	C	C	C	C	C	C	C	C	C	C	C	C	C	C	C	C	C	C	C	C	C	C	C	C	C	C	C	C	C	C	C	C	C	C	C	C	C	C	C	C
JHI-Hv50k-2016-59276	2H	1029226	A	A	G	G	A	A	A	A	A	A	A	A	A	A	A	A	A	A	A	A	A	A	A	A	A	A	A	A	A	A	A	A	A	A	A	A	A	A	A	A	A	A	A	A	A	A	A
JHI-Hv50k-2016-59321	2H	1213896	G	G	A	A	G	G	G	G	G	G	G	G	G	G	G	G	G	G	G	G	G	G	G	G	G	G	G	G	G	G	G	G	G	G	G	G	G	G	G	AG	G	G	G	G	G	G	G
JHI-Hv50k-2016-59344	2H	1214700	C	C	T	T	C	C	C	C	C	C	C	C	C	C	C	C	C	C	C	C	C	C	C	C	C	C	C	C	C	C	C	C	C	C	C	C	C	C	C	CT	C	C	C	C	C	C	C
JHI-Hv50k-2016-59683	2H	1564633	C	C	T	T	C	C	C	C	C	C	C	C	C	C	C	C	C	C	C	C	C	C	C	C	C	C	C	C	C	C	C	C	C	C	C	C	C	C	C	CT	C	C	C	C	C	C	C
JHI-Hv50k-2016-61614	2H	4547534	A	A	G	G	A	A	A	A	A	A	A	A	A	A	A	A	A	A	A	A	A	A	A	A	A	A	A	A	A	A	A	A	A	A	A	A	A	A	A	A	A	A	A	A	A	A	A
JHI-Hv50k-2016-61924	2H	5924708	C	C	G	G	C	C	C	C	C	C	C	C	C	C	C	C	C	C	C	C	C	C	C	C	C	C	C	C	C	C	C	C	C	C	C	C	C	C	C	C	C	C	C	C	C	C	C
JHI-Hv50k-2016-61935	2H	6026845	A	A	G	G	A	A	A	A	A	A	A	A	A	A	A	A	A	A	A	A	A	A	A	A	A	A	A	A	A	A	A	A	A	A	A	A	A	A	A	A	A	A	A	A	A	A	A
SCRI_RS_184899	2H	6169466	G	G	T	T	G	G	G	G	G	G	G	G	G	G	G	G	G	G	G	G	G	G	G	G	G	G	G	G	G	G	G	G	G	G	G	G	G	G	G	G	G	G	G	G	G	G	G
SCRI_RS_167823	2H	6170271	T	T	G	G	T	T	T	T	T	T	T	T	T	T	T	T	T	T	T	T	T	T	T	T	T	T	T	T	T	T	T	T	T	T	T	T	T	T	T	T	T	T	T	T	T	T	T
SCRI_RS_122	2H	6177615	A	A	G	G	A	A	A	A	A	A	A	A	A	A	A	A	A	A	A	A	A	A	A	A	A	A	A	A	A	A	A	A	A	A	A	A	A	A	A	AG	A	A	A	A	A	A	A
JHI-Hv50k-2016-62012	2H	6179110	A	A	T	T	A	A	A	A	A	A	A	A	A	A	A	A	A	A	A	A	A	A	A	A	A	A	A	A	A	A	A	A	A	A	A	A	A	A	A	A	A	A	A	A	A	A	A
SCRI_RS_146936	2H	6190507	C	C	T	T	C	C	C	C	C	C	C	C	C	C	C	C	C	C	C	C	C	C	C	C	C	C	C	C	C	C	C	C	C	C	C	C	C	C	C	CT	C	C	C	C	C	C	C
JHI-Hv50k-2016-62050	2H	6191297	G	G	A	A	G	G	G	G	G	G	G	G	G	G	G	G	G	G	G	G	G	G	G	AG	G	G	G	G	G	G	AG	AG	AG	G	G	G	G	G	G	A	AG	G	G	G	AG	AG	G
JHI-Hv50k-2016-62064	2H	6193254	G	G	C	C	G	G	G	G	G	G	G	G	G	G	G	G	CG	G	G	G	G	G	G	G	CG	CG	CG	G	CG	CG	G	CG	G	G	G	G	G	G	G	CG	CG	CG	CG	CG	G	CG	CG
JHI-Hv50k-2016-62221	2H	6247815	G	G	C	C	G	G	G	G	G	G	G	G	G	G	G	G	G	G	G	G	G	G	G	G	G	G	G	G	G	G	G	G	G	G	G	G	G	G	G	G	G	G	G	G	G	G	G
JHI-Hv50k-2016-62473	2H	6755829	A	A	G	G	A	A	A	A	A	A	A	A	A	A	A	A	A	A	A	A	A	A	A	A	A	A	A	A	A	A	A	A	A	A	A	A	A	A	A	AG	A	A	A	A	A	A	A
JHI-Hv50k-2016-62542	2H	6957877	A	A	G	G	A	A	A	A	A	A	A	A	A	A	A	A	A	A	A	A	A	A	A	A	A	A	A	A	A	A	A	A	A	A	A	A	A	A	A	A	A	A	A	A	A	A	A
JHI-Hv50k-2016-62567	2H	6961963	G	G	A	A	G	G	G	G	G	G	G	G	G	G	G	G	G	G	G	G	G	G	G	G	G	G	G	G	G	G	G	G	G	G	G	G	G	G	G	AG	AG	G	G	G	G	G	G
JHI-Hv50k-2016-62667	2H	7267152	A	A	G	G	A	A	A	A	A	A	A	A	A	A	A	A	A	A	A	A	A	A	A	A	A	A	A	A	A	A	A	A	A	A	A	A	A	A	A	A	A	A	A	A	A	A	A
SCRI_RS_221776	2H	7268383	C	C	T	T	C	C	C	C	C	C	C	C	C	C	C	C	C	C	C	C	C	C	C	C	C	C	C	C	C	C	C	C	C	C	C	C	C	C	C	C	C	C	C	C	C	C	C
JHI-Hv50k-2016-62679	2H	7269720	G	G	T	T	G	G	G	G	G	G	G	G	G	G	G	G	G	G	G	G	G	G	G	G	G	G	G	G	G	G	G	G	G	G	G	G	G	G	G	G	G	G	G	G	G	G	G
JHI-Hv50k-2016-62694	2H	7273231	C	C	T	T	C	C	C	C	C	C	C	C	C	C	C	C	C	C	C	C	C	C	C	C	C	C	C	C	C	C	C	C	C	C	C	C	C	C	C	CT	C	C	C	C	C	C	C
JHI-Hv50k-2016-62697	2H	7273288	A	A	G	G	A	A	A	A	A	A	A	A	A	A	A	A	A	A	A	A	A	A	A	A	A	A	A	A	A	A	A	A	A	A	A	A	A	A	A	A	A	A	A	A	A	A	A
SCRI_RS_227507	2H	7278761	G	G	A	A	G	G	G	G	G	G	G	G	G	G	G	G	G	G	G	G	G	G	G	G	G	G	G	G	G	G	G	G	G	G	G	G	G	G	G	G	G	G	G	G	G	G	G
JHI-Hv50k-2016-62708	2H	7279528	G	G	A	A	G	G	G	G	G	G	G	G	G	G	G	G	G	G	G	G	G	G	G	G	G	G	G	G	G	G	G	G	G	G	G	G	G	G	G	AG	G	G	G	G	G	G	G
JHI-Hv50k-2016-62711	2H	7280975	A	A	G	G	A	A	A	A	A	A	A	A	A	A	A	A	A	A	A	A	A	A	A	A	A	A	A	A	A	A	A	A	A	A	A	A	A	A	A	A	A	A	A	A	A	A	A
SCRI_RS_156845	2H	7351627	T	T	C	C	T	T	T	T	T	T	T	T	T	T	T	T	T	T	T	T	T	T	T	T	T	T	T	T	T	T	T	T	T	T	T	T	T	T	T	T	T	T	T	T	T	T	T
JHI-Hv50k-2016-62776	2H	7351931	G	G	T	T	G	G	G	G	G	G	G	G	G	G	G	G	G	G	G	G	G	G	G	G	G	G	G	G	G	G	G	G	G	G	G	G	G	G	G	G	G	G	G	G	G	G	G
JHI-Hv50k-2016-62785	2H	7352365	G	G	C	C	G	G	G	G	G	G	G	G	G	G	G	G	G	G	G	G	G	G	G	G	G	G	G	G	G	G	G	G	G	G	G	G	G	G	G	G	G	G	G	G	G	G	G
SCRI_RS_224245	2H	7352770	T	T	G	G	T	T	T	T	T	T	T	T	T	T	T	T	T	T	T	T	T	T	T	T	T	T	T	T	T	T	T	T	T	T	T	T	T	T	T	T	T	T	T	T	T	T	T
JHI-Hv50k-2016-62835	2H	7489621	C	C	T	T	C	C	C	C	C	C	C	C	C	C	C	C	C	C	C	C	C	C	C	C	C	C	C	C	C	C	C	C	C	C	C	C	C	C	C	C	C	C	C	C	C	C	C
JHI-Hv50k-2016-62852	2H	7490280	A	A	C	C	A	A	A	A	A	A	A	A	A	A	A	A	A	A	A	A	A	A	A	A	A	A	A	A	A	A	A	A	A	A	A	A	A	A	A	A	A	A	A	A	A	A	A
JHI-Hv50k-2016-62927	2H	8035489	T	T	C	C	T	T	T	T	T	T	T	T	T	T	T	T	T	T	T	T	T	T	T	T	T	T	T	T	T	T	T	T	T	T	T	T	T	T	T	T	T	T	T	T	T	T	T
JHI-Hv50k-2016-62935	2H	8035960	G	G	A	A	G	G	G	G	G	G	G	G	G	G	G	G	G	G	G	G	G	G	G	G	G	G	G	G	G	G	G	G	G	G	G	G	G	G	G	AG	G	G	G	G	G	G	G
JHI-Hv50k-2016-62992	2H	8172965	T	T	G	G	T	T	T	T	T	T	T	T	T	T	T	T	T	T	T	T	T	T	T	T	T	T	T	T	T	T	T	T	T	T	T	T	T	T	T	T	T	T	T	T	T	T	T
JHI-Hv50k-2016-63007	2H	8298832	G	G	A	A	G	G	G	G	G	G	G	G	G	G	G	G	G	G	G	G	G	G	G	G	G	G	G	G	G	G	G	G	G	G	G	G	G	G	G	AG	G	G	G	G	G	G	G
JHI-Hv50k-2016-63010	2H	8299404	G	G	A	A	G	G	G	G	G	G	G	G	G	G	G	G	G	G	G	G	G	G	G	G	G	G	G	G	G	G	G	G	G	G	G	G	G	G	G	AG	G	G	G	G	G	G	G
JHI-Hv50k-2016-63044	2H	8303780	G	G	C	C	G	G	G	G	G	G	G	G	G	G	G	G	G	G	G	G	G	G	G	G	G	G	G	G	G	G	G	G	G	G	G	G	G	G	G	G	G	G	G	G	G	G	G
JHI-Hv50k-2016-63104	2H	8472280	C	C	T	T	C	C	C	C	C	C	C	C	C	C	C	C	C	C	C	C	C	C	C	C	C	C	C	C	C	C	C	C	C	C	C	C	C	C	C	CT	C	C	C	C	C	C	C
JHI-Hv50k-2016-63106	2H	8472377	A	A	C	C	A	A	A	A	A	A	A	A	A	A	A	A	A	A	A	A	A	A	A	A	A	A	A	A	A	A	A	A	A	A	A	A	A	A	A	A	A	A	A	A	A	A	A
JHI-Hv50k-2016-63109	2H	8473444	T	T	C	C	T	T	T	T	T	T	T	T	T	T	T	T	T	T	T	T	T	T	T	T	T	T	T	T	T	T	T	T	T	T	T	T	T	T	T	T	T	T	T	T	T	T	T
JHI-Hv50k-2016-63110	2H	8473484	T	T	C	C	T	T	T	T	T	T	T	T	T	T	T	T	T	T	T	T	T	T	T	T	T	T	T	T	T	T	T	T	T	T	T	T	T	T	T	T	T	T	T	T	T	T	T
JHI-Hv50k-2016-63121	2H	8536572	G	G	C	C	G	G	G	G	G	G	G	G	G	G	G	G	G	G	G	G	G	G	G	G	G	G	G	G	G	G	G	G	G	G	G	G	G	G	G	G	G	G	G	G	G	G	G
JHI-Hv50k-2016-63147	2H	8567321	G	G	A	A	G	G	G	G	G	G	G	G	G	G	G	G	G	G	G	G	G	G	G	G	G	G	G	G	G	G	G	G	G	G	G	G	G	G	G	AG	G	G	G	G	G	G	G
JHI-Hv50k-2016-63299	2H	8945111	G	G	A	A	G	G	G	G	G	G	G	G	G	G	G	G	G	G	G	G	G	G	G	G	G	G	G	G	G	G	G	G	G	G	G	G	G	G	G	G	G	G	G	G	G	G	G
JHI-Hv50k-2016-63327	2H	8954366	A	A	G	G	A	A	A	A	A	A	A	A	A	A	A	A	A	A	A	A	A	A	A	A	A	A	A	A	A	A	A	A	A	A	A	A	A	A	A	A	A	A	A	A	A	A	A
JHI-Hv50k-2016-63330	2H	8954584	T	T	C	C	T	T	T	T	T	T	T	T	T	T	T	T	T	T	T	T	T	T	T	T	T	T	T	T	T	T	T	T	T	T	T	T	T	T	T	T	T	T	T	T	T	T	T
SCRI_RS_238263	2H	9041828	C	C	T	T	C	C	C	C	C	C	C	C	C	C	C	C	C	C	C	C	C	C	C	C	C	C	C	C	C	C	C	C	C	C	C	C	C	C	C	CT	CT	C	C	C	C	C	C
JHI-Hv50k-2016-63438	2H	9046945	A	A	T	T	A	A	A	A	A	A	A	A	A	A	A	A	A	A	A	A	A	A	A	A	A	A	A	A	A	A	A	A	A	A	A	A	A	A	A	A	A	A	A	A	A	A	A
JHI-Hv50k-2016-63480	2H	9173529	T	T	C	C	T	T	T	T	T	T	T	T	T	T	T	T	T	T	T	T	T	T	T	T	T	T	T	T	T	T	T	T	T	T	T	T	T	T	T	T	T	T	T	T	T	T	T
JHI-Hv50k-2016-63482	2H	9175877	T	T	C	C	T	T	T	T	T	T	T	T	T	T	T	T	T	T	T	T	T	T	T	T	T	T	T	T	T	T	T	T	T	T	T	T	T	T	T	T	T	T	T	T	T	T	T
SCRI_RS_190048	2H	9176236	A	A	C	C	A	A	A	A	A	A	A	A	A	A	A	A	A	A	A	A	A	A	A	A	A	A	A	A	A	A	A	A	A	A	A	A	A	A	A	A	A	A	A	A	A	A	A
SCRI_RS_232722	2H	9180222	A	A	G	G	A	A	A	A	A	A	A	A	A	A	A	A	A	A	A	A	A	A	A	A	A	A	A	A	A	A	A	A	A	A	A	A	A	A	A	A	A	A	A	A	A	A	A
JHI-Hv50k-2016-63496	2H	9180969	C	C	T	T	C	C	C	C	C	C	C	C	C	C	C	C	C	C	C	C	C	C	C	CT	C	C	C	C	C	C	C	C	C	C	C	C	C	C	C	CT	CT	C	C	C	C	C	C
SCRI_RS_146997	2H	9181389	T	T	C	C	T	T	T	T	T	T	T	T	T	T	T	T	T	T	T	T	T	T	T	T	T	T	T	T	T	T	T	T	T	T	T	T	T	T	T	T	T	T	T	T	T	T	T
JHI-Hv50k-2016-63498	2H	9181416	C	C	T	T	C	C	C	C	C	C	C	C	C	C	C	C	C	C	C	C	C	C	C	C	C	C	C	C	C	C	C	C	C	C	C	C	C	C	C	C	C	C	C	C	C	C	C
SCRI_RS_182210	2H	9181668	A	A	G	G	A	A	A	A	A	A	A	A	A	A	A	A	A	A	A	A	A	A	A	A	A	A	A	A	A	A	A	A	A	A	A	A	A	A	A	A	A	A	A	A	A	A	A
JHI-Hv50k-2016-63863	2H	9611800	A	A	G	G	A	A	A	A	A	A	A	A	A	A	A	A	A	A	A	A	A	A	A	A	A	A	A	A	A	A	A	A	A	A	A	A	A	A	A	A	A	A	A	A	A	A	A
JHI-Hv50k-2016-63866	2H	9612171	G	G	C	C	G	G	G	G	G	G	G	G	G	G	G	G	G	G	G	G	G	G	G	G	G	G	G	G	G	G	G	G	G	G	G	G	G	G	G	G	G	G	G	G	G	G	G
JHI-Hv50k-2016-63893	2H	9641490	T	T	G	G	T	T	T	T	T	T	T	T	T	T	T	T	T	T	T	T	T	T	T	T	T	T	T	T	T	T	T	T	T	T	T	T	T	T	T	T	T	T	T	T	T	T	T
JHI-Hv50k-2016-63896	2H	9641628	T	T	C	C	T	T	T	T	T	T	T	T	T	T	T	T	T	T	T	T	T	T	T	T	T	T	T	T	T	T	T	T	T	T	T	T	T	T	T	T	T	T	T	T	T	T	T
JHI-Hv50k-2016-63898	2H	9641921	C	C	G	G	C	C	C	C	C	C	C	C	C	C	C	C	C	C	C	C	C	C	C	C	C	C	C	C	C	C	C	C	C	C	C	C	C	C	C	C	C	C	C	C	C	C	C
SCRI_RS_13476	2H	9669793	A	A	G	G	A	A	A	A	A	A	A	A	A	A	A	A	A	A	A	A	A	A	A	A	A	A	A	A	A	A	A	A	A	A	A	A	A	A	A	A	A	A	A	A	A	A	A
JHI-Hv50k-2016-63968	2H	9840800	G	G	C	C	G	G	G	G	G	G	G	G	G	G	G	G	G	G	G	G	G	G	G	G	G	G	G	G	G	G	G	G	G	G	G	G	G	G	G	G	G	G	G	G	G	G	G
JHI-Hv50k-2016-63977	2H	9844916	C	C	A	A	C	C	C	C	C	C	C	C	C	C	C	C	C	C	C	C	C	C	C	C	C	C	C	C	C	C	C	C	C	C	C	C	C	C	C	AC	C	C	C	C	C	C	C
JHI-Hv50k-2016-63979	2H	9845349	G	G	T	T	G	G	G	G	G	G	G	G	G	G	G	G	G	G	G	G	G	G	G	G	G	G	G	G	G	G	G	G	G	G	G	G	G	G	G	GT	G	G	G	G	G	G	G
JHI-Hv50k-2016-64070	2H	10043288	A	A	C	C	A	A	A	A	A	A	A	A	A	A	A	A	A	A	A	A	A	A	A	A	A	A	A	A	A	A	A	A	A	A	A	A	A	A	A	A	A	A	A	A	A	A	A
JHI-Hv50k-2016-64071	2H	10043914	T	T	C	C	T	T	T	T	T	T	T	T	T	T	T	T	T	T	T	T	T	T	T	T	T	T	T	T	T	T	T	T	T	T	T	T	T	T	T	T	T	T	T	T	T	T	T
SCRI_RS_187012	2H	10050718	A	A	C	C	A	A	A	A	A	A	A	A	A	A	A	A	A	A	A	A	A	A	A	A	A	A	A	A	A	A	A	A	A	A	A	A	A	A	A	A	A	A	A	A	A	A	A
JHI-Hv50k-2016-64086	2H	10053727	C	C	T	T	C	C	C	C	C	C	C	C	C	C	C	C	C	C	C	C	C	C	C	C	C	C	C	C	C	C	C	C	C	C	C	C	C	C	C	CT	C	C	C	C	C	C	C
SCRI_RS_169758	2H	10055297	A	A	T	T	A	A	A	A	A	A	A	A	A	A	A	A	A	A	A	A	A	A	A	A	A	A	A	A	A	A	A	A	A	A	A	A	A	A	A	A	A	A	A	A	A	A	A
JHI-Hv50k-2016-64091	2H	10055547	T	T	C	C	T	T	T	T	T	T	T	T	T	T	T	T	T	T	T	T	T	T	T	T	T	T	T	T	T	T	T	T	T	T	T	T	T	T	T	T	T	T	T	T	T	T	T
JHI-Hv50k-2016-64100	2H	10217339	G	G	A	A	G	G	G	G	G	G	G	G	G	G	G	G	G	G	G	G	G	G	G	G	G	G	G	G	G	G	G	G	G	G	G	G	G	G	G	G	G	G	G	G	G	G	G
JHI-Hv50k-2016-64101	2H	10217504	C	C	T	T	C	C	C	C	C	C	C	C	C	C	C	C	C	C	C	C	C	C	C	C	C	C	C	C	C	C	C	C	C	C	C	C	C	C	C	C	C	C	C	C	C	C	C
JHI-Hv50k-2016-64129	2H	10361143	T	T	C	C	T	T	T	T	T	T	T	T	T	T	T	T	T	T	T	T	T	T	T	T	T	T	T	T	T	T	T	T	T	T	T	T	T	T	T	T	T	T	T	T	T	T	T
JHI-Hv50k-2016-64149	2H	10502542	T	T	C	C	T	T	T	T	T	T	T	T	T	T	T	T	CT	T	T	T	T	T	T	T	CT	CT	CT	CT	CT	CT	CT	CT	CT	T	T	T	T	T	T	T	T	CT	CT	T	CT	T	CT
JHI-Hv50k-2016-64179	2H	10882292	T	T	C	C	T	T	T	T	T	T	T	T	T	T	T	T	T	T	T	T	T	T	T	T	T	T	T	T	T	T	T	T	T	T	T	T	T	T	T	T	T	T	T	T	T	T	T
JHI-Hv50k-2016-64200	2H	10883882	G	G	C	C	G	G	G	G	G	G	G	G	G	G	G	G	G	G	G	G	G	G	G	G	G	G	G	G	G	G	G	G	G	G	G	G	G	G	G	G	G	G	G	G	G	G	G
JHI-Hv50k-2016-64235	2H	10893626	T	T	G	G	T	T	T	T	T	T	T	T	T	T	T	T	T	T	T	T	T	T	T	T	T	T	T	T	T	T	T	T	T	T	T	T	T	T	T	T	T	T	T	T	T	T	T
SCRI_RS_88391	2H	10900150	C	C	T	T	C	C	C	C	C	C	C	C	C	C	C	C	C	C	C	C	C	C	C	C	C	C	C	C	C	C	C	C	C	C	C	C	C	C	C	C	C	C	C	C	C	C	C
JHI-Hv50k-2016-64255	2H	10900247	C	C	T	T	C	C	C	C	C	C	C	C	C	C	C	C	C	C	C	C	C	C	C	C	C	C	C	C	C	C	C	C	C	C	C	C	C	C	C	C	C	C	C	C	C	C	C
JHI-Hv50k-2016-64290	2H	11076581	T	T	C	C	T	T	T	T	T	T	T	T	T	T	T	T	T	T	T	T	T	T	T	T	T	T	T	T	T	T	T	T	T	T	T	T	T	T	T	T	T	T	T	T	T	T	T
JHI-Hv50k-2016-64293	2H	11077079	A	A	G	G	A	A	A	A	A	A	A	A	A	A	A	A	A	A	A	A	A	A	A	A	A	A	A	A	A	A	A	A	A	A	A	A	A	A	A	A	A	A	A	A	A	A	A
JHI-Hv50k-2016-64326	2H	11117962	C	C	T	T	C	C	C	C	C	C	C	C	C	C	C	C	C	C	C	C	C	C	C	C	C	C	C	C	C	C	C	C	C	C	C	C	C	C	C	C	C	C	C	C	C	C	C
SCRI_RS_164876	2H	11118072	C	C	T	T	C	C	C	C	C	C	C	C	C	C	C	C	C	C	C	C	C	C	C	CT	C	C	C	C	C	C	C	C	C	C	C	C	C	C	C	C	CT	C	C	C	C	C	C
JHI-Hv50k-2016-64372	2H	11123068	C	C	G	G	C	C	C	C	C	C	C	C	C	C	C	C	C	C	C	C	C	C	C	CG	C	C	C	C	C	C	C	C	C	C	C	C	C	C	C	CG	CG	C	C	C	C	C	C
JHI-Hv50k-2016-64373	2H	11123243	G	G	A	A	G	G	G	G	G	G	G	G	G	G	G	G	G	G	G	G	G	G	G	G	G	G	G	G	G	G	G	G	G	G	G	G	G	G	G	G	G	G	G	G	G	G	G
JHI-Hv50k-2016-64386	2H	11124143	G	G	A	A	G	G	G	G	G	G	G	G	G	G	G	G	G	G	G	G	G	G	G	AG	G	G	G	G	G	G	G	AG	G	G	G	G	G	G	G	AG	AG	G	G	G	G	G	G
SCRI_RS_196276	2H	11124214	A	A	C	C	A	A	A	A	A	A	A	A	A	A	A	A	A	A	A	A	A	A	A	A	A	A	A	A	A	A	A	A	A	A	A	A	A	A	A	A	A	A	A	A	A	A	A
JHI-Hv50k-2016-64423	2H	11126573	G	G	A	A	G	G	G	G	G	G	G	G	G	G	G	G	G	G	G	G	G	G	G	G	G	G	G	G	G	G	G	G	G	G	G	G	G	G	G	A	G	G	G	G	G	G	G
JHI-Hv50k-2016-64424	2H	11126651	C	C	T	T	C	C	C	C	C	C	C	C	C	C	C	C	C	C	C	C	C	C	C	C	C	C	C	C	C	C	C	C	C	C	C	C	C	C	C	CT	C	C	C	C	C	C	C
JHI-Hv50k-2016-64465	2H	11186021	A	A	G	G	A	A	A	A	A	A	A	A	A	A	A	A	A	A	A	A	A	A	A	A	A	A	A	A	A	A	A	A	A	A	A	A	A	A	A	A	A	A	A	A	A	A	A
JHI-Hv50k-2016-64467	2H	11186970	T	T	C	C	T	T	T	T	T	T	T	T	T	T	T	T	T	T	T	T	T	T	T	T	T	T	T	T	T	T	T	T	T	T	T	T	T	T	T	T	T	T	T	T	T	T	T
11_21377	2H	11188932	A	A	G	G	A	A	A	A	A	A	A	A	A	A	A	A	A	A	A	A	A	A	A	A	A	A	A	A	A	A	A	A	A	A	A	A	A	A	A	A	A	A	A	A	A	A	A
JHI-Hv50k-2016-64473	2H	11189507	T	T	C	C	T	T	T	T	T	T	T	T	T	T	T	T	T	T	T	T	T	T	T	T	T	T	T	T	T	T	T	T	T	T	T	T	T	T	T	T	T	T	T	T	T	T	T
JHI-Hv50k-2016-64481	2H	11191240	A	A	C	C	A	A	A	A	A	A	A	A	A	A	A	A	A	A	A	A	A	A	A	A	A	A	A	A	A	A	A	A	A	A	A	A	A	A	A	A	A	A	A	A	A	A	A
JHI-Hv50k-2016-64482	2H	11191394	G	G	A	A	G	G	G	G	G	G	G	G	G	G	G	G	G	G	G	G	G	G	G	G	G	G	G	G	G	G	G	G	G	G	G	G	G	G	G	AG	G	G	G	G	G	G	G
12_30424	2H	11270655	A	A	G	G	A	A	A	A	A	A	A	A	A	A	A	A	A	A	A	A	A	A	A	A	A	A	A	A	A	A	A	A	A	A	A	A	A	A	A	A	A	A	A	A	A	A	A
JHI-Hv50k-2016-64531	2H	11289183	C	C	T	T	C	C	C	C	C	C	C	C	C	C	C	C	C	C	C	C	C	C	C	C	C	C	C	C	C	C	C	C	C	C	C	C	C	C	C	CT	C	C	C	C	C	C	C
JHI-Hv50k-2016-64537	2H	11291582	G	G	A	A	G	G	G	G	G	G	G	G	G	G	G	G	G	G	G	G	G	G	G	G	G	G	G	G	G	G	G	G	G	G	G	G	G	G	G	AG	G	G	G	G	G	G	G
JHI-Hv50k-2016-64557	2H	11310450	T	T	C	C	T	T	T	T	T	T	T	T	T	T	T	T	T	T	T	T	T	T	T	T	T	T	T	T	T	T	T	T	T	T	T	T	T	T	T	T	T	T	T	T	T	T	T
JHI-Hv50k-2016-64584	2H	11315063	T	T	C	C	T	T	T	T	T	T	T	T	T	T	T	T	T	T	T	T	T	T	T	T	T	T	T	T	T	T	T	T	T	T	T	T	T	T	T	T	T	T	T	T	T	T	T
JHI-Hv50k-2016-64585	2H	11315131	A	A	G	G	A	A	A	A	A	A	A	A	A	A	A	A	A	A	A	A	A	A	A	A	A	A	A	A	A	A	A	A	A	A	A	A	A	A	A	A	A	A	A	A	A	A	A
JHI-Hv50k-2016-64592	2H	11315661	A	A	T	T	AT	AT	AT	A	AT	AT	A	A	A	A	A	A	AT	AT	AT	AT	AT	A	AT	AT	AT	AT	AT	AT	AT	AT	AT	AT	AT	A	A	A	A	A	A	T	AT	AT	AT	AT	AT	AT	AT
JHI-Hv50k-2016-64593	2H	11315712	A	A	G	G	A	A	A	A	A	A	A	A	A	A	A	A	AG	A	A	A	A	A	A	A	AG	AG	AG	AG	AG	AG	AG	AG	AG	A	A	A	A	A	A	AG	AG	AG	AG	AG	AG	AG	AG
JHI-Hv50k-2016-64601	2H	11316299	A	A	G	G	A	A	A	A	A	A	A	A	A	A	A	A	A	A	A	A	A	A	A	A	A	A	A	A	A	A	A	A	A	A	A	A	A	A	A	A	A	A	A	A	A	A	A
SCRI_RS_177330	2H	11316519	A	A	G	G	A	A	A	A	A	A	A	A	A	A	A	A	A	A	A	A	A	A	A	A	A	A	A	A	A	A	A	A	A	A	A	A	A	A	A	A	A	A	A	A	A	A	A
JHI-Hv50k-2016-64656	2H	11389805	A	A	G	G	A	A	A	A	A	A	A	A	A	A	A	A	AG	A	A	A	A	A	A	A	AG	AG	AG	AG	AG	AG	AG	AG	AG	A	A	A	A	A	A	A	A	AG	AG	AG	AG	AG	AG
JHI-Hv50k-2016-64667	2H	11390698	T	T	C	C	T	T	T	T	T	T	T	T	T	T	T	T	T	T	T	T	T	T	T	T	T	T	T	T	T	T	T	T	T	T	T	T	T	T	T	T	T	T	T	T	T	T	T
JHI-Hv50k-2016-64670	2H	11390911	C	C	T	T	C	C	C	C	C	C	C	C	C	C	C	C	C	C	C	C	C	C	C	CT	C	C	C	C	C	C	C	C	C	C	C	C	C	C	C	CT	CT	C	C	C	C	C	C
JHI-Hv50k-2016-64719	2H	11397075	A	A	G	G	A	A	A	A	A	A	A	A	A	A	A	A	A	A	A	A	A	A	A	A	A	A	A	A	A	A	A	A	A	A	A	A	A	A	A	A	A	A	A	A	A	A	A
JHI-Hv50k-2016-64720	2H	11397230	T	T	C	C	T	T	T	T	T	T	T	T	T	T	T	T	T	T	T	T	T	T	T	T	T	T	T	T	T	T	T	T	T	T	T	T	T	T	T	T	T	T	T	T	T	T	T
JHI-Hv50k-2016-64806	2H	11635445	A	A	G	G	A	A	A	A	A	A	A	A	A	A	A	A	A	A	A	A	A	A	A	A	A	A	A	A	A	A	A	A	A	A	A	A	A	A	A	A	A	A	A	A	A	A	A
JHI-Hv50k-2016-64808	2H	11635530	A	A	G	G	A	A	A	A	A	A	A	A	A	A	A	A	A	A	A	A	A	A	A	A	A	A	A	A	A	A	A	A	A	A	A	A	A	A	A	A	A	A	A	A	A	A	A
JHI-Hv50k-2016-64830	2H	11639882	G	G	C	C	G	G	G	G	G	G	G	G	G	G	G	G	G	G	G	G	G	G	G	G	G	G	G	G	G	G	G	G	G	G	G	G	G	G	G	G	G	G	G	G	G	G	G
JHI-Hv50k-2016-64881	2H	11898369	G	G	A	A	G	G	G	G	G	G	G	G	G	G	G	G	G	G	G	G	G	G	G	G	G	G	G	G	G	G	G	G	G	G	G	G	G	G	G	AG	G	G	G	G	G	G	G
SCRI_RS_167465	2H	11898430	T	T	C	C	T	T	T	T	T	T	T	T	T	T	T	T	T	T	T	T	T	T	T	T	T	T	T	T	T	T	T	T	T	T	T	T	T	T	T	T	T	T	T	T	T	T	T
JHI-Hv50k-2016-64964	2H	11999053	T	T	C	C	T	T	T	T	T	T	T	T	T	T	T	T	T	T	T	T	T	T	T	T	T	T	T	T	T	T	T	T	T	T	T	T	T	T	T	T	T	T	T	T	T	T	T
JHI-Hv50k-2016-65040	2H	12012851	C	C	T	T	C	C	C	C	C	C	C	C	C	C	C	C	C	C	C	C	C	C	C	C	C	C	C	C	C	C	C	C	C	C	C	C	C	C	C	T	C	C	C	C	C	C	C
JHI-Hv50k-2016-65068	2H	12014765	C	C	T	T	C	C	C	C	C	C	C	C	C	C	C	C	C	C	C	C	C	C	C	C	C	C	C	C	C	C	C	C	C	C	C	C	C	C	C	C	C	C	C	C	C	C	C
JHI-Hv50k-2016-65147	2H	12033365	T	T	A	A	T	T	T	T	T	T	T	T	T	T	T	T	T	T	T	T	T	T	T	T	T	T	T	T	T	T	T	T	T	T	T	T	T	T	T	T	T	T	T	T	T	T	T
JHI-Hv50k-2016-65163	2H	12200019	T	T	C	C	T	T	T	T	T	T	T	T	T	T	T	T	T	T	T	T	T	T	T	T	T	T	T	T	T	T	T	T	T	T	T	T	T	T	T	T	T	T	T	T	T	T	T
JHI-Hv50k-2016-65186	2H	12213031	A	A	G	G	A	A	A	A	A	A	A	A	A	A	A	A	A	A	A	A	A	A	A	A	A	A	A	A	A	A	A	A	A	A	A	A	A	A	A	A	A	A	A	A	A	A	A
JHI-Hv50k-2016-65232	2H	12238656	C	C	T	T	C	C	C	C	C	C	C	C	C	C	C	C	C	C	C	C	C	C	C	C	C	C	C	C	C	C	C	C	C	C	C	C	C	C	C	CT	C	C	C	C	C	C	C
JHI-Hv50k-2016-65236	2H	12238955	T	T	C	C	T	T	T	T	T	T	T	T	T	T	T	T	T	T	T	T	T	T	T	T	T	T	T	T	T	T	T	T	T	T	T	T	T	T	T	T	T	T	T	T	T	T	T
JHI-Hv50k-2016-65239	2H	12239330	C	C	T	T	C	C	C	C	C	C	C	C	C	C	C	C	C	C	C	C	C	C	C	C	C	C	C	C	C	C	C	C	C	C	C	C	C	C	C	C	C	C	C	C	C	C	C
SCRI_RS_103515	2H	12239941	C	C	T	T	C	C	C	C	C	C	C	C	C	C	C	C	C	C	C	C	C	C	C	C	C	C	C	C	C	C	C	C	C	C	C	C	C	C	C	CT	C	C	C	C	C	C	C
JHI-Hv50k-2016-65388	2H	12692095	C	C	G	G	C	C	C	C	C	C	C	C	C	C	C	C	C	C	C	C	C	C	C	C	C	C	C	C	C	C	C	C	C	C	C	C	C	C	C	C	C	C	C	C	C	C	C
JHI-Hv50k-2016-65389	2H	12692157	G	G	A	A	G	G	G	G	G	G	G	G	G	G	G	G	G	G	G	G	G	G	G	G	G	G	G	G	G	G	G	G	G	G	G	G	G	G	G	A	G	G	G	G	G	G	G
JHI-Hv50k-2016-65392	2H	12692529	T	T	C	C	T	T	T	T	T	T	T	T	T	T	T	T	T	T	T	T	T	T	T	T	T	T	T	T	T	T	T	T	T	T	T	T	T	T	T	T	T	T	T	T	T	T	T
JHI-Hv50k-2016-65395	2H	12693880	C	C	T	T	C	C	C	C	C	C	C	C	C	C	C	C	C	C	C	C	C	C	C	C	C	C	C	C	C	C	C	C	C	C	C	C	C	C	C	CT	C	C	C	C	C	C	C
JHI-Hv50k-2016-65396	2H	12693978	C	C	T	T	C	C	C	C	C	C	C	C	C	C	C	C	C	C	C	C	C	C	C	C	C	C	C	C	C	C	C	C	C	C	C	C	C	C	C	CT	C	C	C	C	C	C	C
JHI-Hv50k-2016-65399	2H	12696125	C	C	T	T	C	C	C	C	C	C	C	C	C	C	C	C	C	C	C	C	C	C	C	C	C	C	C	C	C	C	C	C	C	C	C	C	C	C	C	CT	C	C	C	C	C	C	C
JHI-Hv50k-2016-65401	2H	12697367	T	T	C	C	T	T	T	T	T	T	T	T	T	T	T	T	T	T	T	T	T	T	T	T	T	T	T	T	T	T	T	T	T	T	T	T	T	T	T	T	T	T	T	T	T	T	T
JHI-Hv50k-2016-65426	2H	12775204	G	G	A	A	G	G	G	G	G	G	G	G	G	G	G	G	G	G	G	G	G	G	G	G	G	G	G	G	G	G	G	G	G	G	G	G	G	G	G	G	G	G	G	G	G	G	G
JHI-Hv50k-2016-65472	2H	12863074	G	G	T	T	G	G	G	G	G	G	G	G	G	G	G	G	G	G	G	G	G	G	G	G	G	G	G	G	G	G	G	G	G	G	G	G	G	G	G	GT	G	G	G	G	G	G	G
JHI-Hv50k-2016-65481	2H	12864480	C	C	G	G	C	C	C	C	C	C	C	C	C	C	C	C	C	C	C	C	C	C	C	C	C	C	C	C	C	C	C	C	C	C	C	C	C	C	C	C	C	C	C	C	C	C	C
12_10430	2H	12868404	G	G	A	A	G	G	G	G	G	G	G	G	G	G	G	G	G	G	G	G	G	G	G	G	G	G	G	G	G	G	G	G	G	G	G	G	G	G	G	G	G	G	G	G	G	G	G
JHI-Hv50k-2016-65512	2H	12868404	G	G	A	A	G	G	G	G	G	G	G	G	G	G	G	G	G	G	G	G	G	G	G	G	G	G	G	G	G	G	G	G	G	G	G	G	G	G	G	G	G	G	G	G	G	G	G
SCRI_RS_192552	2H	12868672	A	A	G	G	A	A	A	A	A	A	A	A	A	A	A	A	A	A	A	A	A	A	A	A	A	A	A	A	A	A	A	A	A	A	A	A	A	A	A	A	A	A	A	A	A	A	A
JHI-Hv50k-2016-65563	2H	12950821	A	A	G	G	A	A	A	A	A	A	A	A	A	A	A	A	A	A	A	A	A	A	A	A	A	A	A	A	A	A	A	A	A	A	A	A	A	A	A	A	A	A	A	A	A	A	A
SCRI_RS_193452	2H	12951150	A	A	T	T	A	A	A	A	A	A	A	A	A	A	A	A	A	A	A	A	A	A	A	A	A	A	A	A	A	A	A	A	A	A	A	A	A	A	A	A	A	A	A	A	A	A	A
JHI-Hv50k-2016-65851	2H	13105810	G	G	T	T	G	G	G	G	G	G	G	G	G	G	G	G	G	G	G	G	G	G	G	G	G	G	G	G	G	G	G	G	G	G	G	G	G	G	G	T	G	G	G	G	G	G	G
JHI-Hv50k-2016-65856	2H	13106462	T	T	C	C	T	T	T	T	T	T	T	T	T	T	T	T	T	T	T	T	T	T	T	T	T	T	T	T	T	T	T	T	T	T	T	T	T	T	T	T	T	T	T	T	T	T	T
JHI-Hv50k-2016-65875	2H	13108245	A	A	G	G	A	A	A	A	A	A	A	A	A	A	A	A	A	A	A	A	A	A	A	A	A	A	A	A	A	A	A	A	A	A	A	A	A	A	A	A	A	A	A	A	A	A	A
JHI-Hv50k-2016-65879	2H	13109164	G	G	A	A	G	G	G	G	G	G	G	G	G	G	G	G	G	G	G	G	G	G	G	G	G	G	G	G	G	G	G	G	G	G	G	G	G	G	G	G	G	G	G	G	G	G	G
JHI-Hv50k-2016-65882	2H	13109325	G	G	T	T	G	G	G	G	G	G	G	G	G	G	G	G	G	G	G	G	G	G	G	GT	G	G	G	G	G	G	G	G	G	G	G	G	G	G	G	GT	G	G	G	G	G	G	G
JHI-Hv50k-2016-66195	2H	13288150	A	A	G	G	A	A	A	A	A	A	A	A	A	A	A	A	AG	A	A	A	A	A	A	A	AG	AG	AG	AG	AG	AG	AG	AG	AG	A	A	A	A	A	A	A	A	AG	AG	AG	AG	AG	AG
JHI-Hv50k-2016-66275	2H	13393445	C	C	G	G	C	C	C	C	C	C	C	C	C	C	C	C	C	C	C	C	C	C	C	C	C	C	C	C	C	C	C	C	C	C	C	C	C	C	C	NA	C	C	C	C	C	C	C
JHI-Hv50k-2016-66355	2H	13508826	C	C	T	T	C	C	C	C	C	C	C	C	C	C	C	C	C	C	C	C	C	C	C	C	C	C	C	C	C	C	C	C	C	C	C	C	C	C	C	C	C	C	C	C	C	C	C
JHI-Hv50k-2016-66386	2H	13511818	C	C	G	G	C	C	C	C	C	C	C	C	C	C	C	C	C	C	C	C	C	C	C	C	C	C	C	C	C	C	C	C	C	C	C	C	C	C	C	C	C	C	C	C	C	C	C
JHI-Hv50k-2016-66588	2H	14015140	T	T	C	C	T	T	T	T	T	T	T	T	T	T	T	T	T	T	T	T	T	T	T	T	T	T	T	T	T	T	T	T	T	T	T	T	T	T	T	T	T	T	T	T	T	T	T
JHI-Hv50k-2016-66632	2H	14055173	G	G	C	C	G	G	G	G	G	G	G	G	G	G	G	G	G	G	G	G	G	G	G	G	G	G	G	G	G	G	G	G	G	G	G	G	G	G	G	CG	G	G	G	G	G	G	G
JHI-Hv50k-2016-66649	2H	14088854	C	C	T	T	C	C	C	C	C	C	C	C	C	C	C	C	C	C	C	C	C	C	C	C	C	C	C	C	C	C	C	C	C	C	C	C	C	C	C	C	C	C	C	C	C	C	C
JHI-Hv50k-2016-66678	2H	14102379	G	G	A	A	G	G	G	G	G	G	G	G	G	G	G	G	G	G	G	G	G	G	G	G	G	G	G	G	G	G	G	G	G	G	G	G	G	G	G	AG	G	G	G	G	G	G	G
JHI-Hv50k-2016-66747	2H	14252491	A	A	T	T	A	A	A	A	A	A	A	A	A	A	A	A	A	A	A	A	A	A	A	A	A	A	A	A	A	A	A	A	A	A	A	A	A	A	A	A	A	A	A	A	A	A	A
JHI-Hv50k-2016-66749	2H	14252649	T	T	A	A	T	T	T	T	T	T	T	T	T	T	T	T	T	T	T	T	T	T	T	T	T	T	T	T	T	T	T	T	T	T	T	T	T	T	T	T	T	T	T	T	T	T	T
JHI-Hv50k-2016-66750	2H	14253054	T	T	C	C	T	T	T	T	T	T	T	T	T	T	T	T	T	T	T	T	T	T	T	T	T	T	T	T	T	T	T	T	T	T	T	T	T	T	T	T	T	T	T	T	T	T	T
JHI-Hv50k-2016-66764	2H	14266765	A	A	G	G	A	A	A	A	A	A	A	A	A	A	A	A	A	A	A	A	A	A	A	A	A	A	A	A	A	A	A	A	A	A	A	A	A	A	A	A	A	A	A	A	A	A	A
JHI-Hv50k-2016-66978	2H	14594798	G	G	T	T	G	G	G	G	G	G	G	G	G	G	G	G	G	G	G	G	G	G	G	G	G	G	G	G	G	G	G	G	G	G	G	G	G	G	G	G	G	G	G	G	G	G	G
JHI-Hv50k-2016-67019	2H	14599286	A	A	C	C	A	A	A	A	A	A	A	A	A	A	A	A	A	A	A	A	A	A	A	A	A	A	A	A	A	A	A	A	A	A	A	A	A	A	A	A	A	A	A	A	A	A	A
JHI-Hv50k-2016-67059	2H	14612455	T	T	G	G	T	T	T	T	T	T	T	T	T	T	T	T	GT	T	T	T	T	T	T	GT	GT	GT	T	T	T	T	T	T	T	T	T	T	T	T	T	GT	GT	T	GT	GT	T	T	T
JHI-Hv50k-2016-67135	2H	14636459	T	T	C	C	T	T	T	T	T	T	T	T	T	T	T	T	T	T	T	T	T	T	T	T	T	T	T	T	T	T	T	T	T	T	T	T	T	T	T	T	T	T	T	T	T	T	T
JHI-Hv50k-2016-67245	2H	14653548	C	C	T	T	C	C	C	C	C	C	C	C	C	C	C	C	C	C	C	C	C	C	C	C	C	C	C	C	C	C	C	C	C	C	C	C	C	C	C	C	C	C	C	C	C	C	C
JHI-Hv50k-2016-67294	2H	14714879	A	A	C	C	A	A	A	A	A	A	A	A	A	A	A	A	A	A	A	A	A	A	A	A	A	A	A	A	A	A	A	A	A	A	A	A	A	A	A	A	A	A	A	A	A	A	A
JHI-Hv50k-2016-67427	2H	14995716	T	T	C	C	T	T	T	T	T	T	T	T	T	T	T	T	T	T	T	T	T	T	T	T	T	T	T	T	T	T	T	T	T	T	T	T	T	T	T	T	T	T	CT	T	T	T	T
JHI-Hv50k-2016-67451	2H	15111786	C	C	G	G	C	C	C	C	C	C	C	C	C	C	C	C	C	C	C	C	C	C	C	C	C	C	C	C	C	C	C	C	C	C	C	C	C	C	C	CG	C	C	C	C	C	C	C
JHI-Hv50k-2016-67865	2H	16382891	T	T	C	C	T	T	T	T	T	T	T	T	T	T	T	T	T	T	T	T	T	T	T	T	T	T	T	T	T	T	T	T	T	T	T	T	T	T	T	T	T	T	T	T	T	T	T
JHI-Hv50k-2016-67883	2H	16409825	A	A	C	C	A	A	A	A	A	A	A	A	A	A	A	A	A	A	A	A	A	A	A	A	A	A	A	A	A	A	A	A	A	A	A	A	A	A	A	A	A	A	A	A	A	A	A
JHI-Hv50k-2016-67898	2H	16421911	C	C	G	G	C	C	C	C	C	C	C	C	C	C	C	C	C	C	C	C	C	C	C	C	C	C	C	C	C	C	C	C	C	C	C	C	C	C	C	C	C	C	C	C	C	C	C
JHI-Hv50k-2016-67899	2H	16422023	G	G	A	A	G	G	G	G	G	G	G	G	G	G	G	G	G	G	G	G	G	G	G	G	G	G	G	G	G	G	G	G	G	G	G	G	G	G	G	AG	AG	G	G	G	G	G	G
JHI-Hv50k-2016-67901	2H	16422509	G	G	C	C	G	G	G	G	G	G	G	G	G	G	G	G	G	G	G	G	G	G	G	G	G	G	G	G	G	G	G	G	G	G	G	G	G	G	G	G	G	G	G	G	G	G	G
JHI-Hv50k-2016-67902	2H	16422753	C	C	T	T	C	C	C	C	C	C	C	C	C	C	C	C	C	C	C	C	C	C	C	C	C	C	C	C	C	C	C	C	C	C	C	C	C	C	C	CT	C	C	C	C	C	C	C
JHI-Hv50k-2016-67903	2H	16422815	T	T	C	C	T	T	T	T	T	T	T	T	T	T	T	T	T	T	T	T	T	T	T	T	T	T	T	T	T	T	T	T	T	T	T	T	T	T	T	T	T	T	T	T	T	T	T
SCRI_RS_209516	2H	16697012	A	A	G	G	A	A	A	A	A	A	A	A	A	A	A	A	A	A	A	A	A	A	A	A	A	A	A	A	A	A	A	A	A	A	A	A	A	A	A	A	A	A	A	A	A	A	A
JHI-Hv50k-2016-67989	2H	16709939	C	C	T	T	C	C	C	C	C	C	C	C	C	C	C	C	C	C	C	C	C	C	C	C	C	C	C	C	C	C	C	C	C	C	C	C	C	C	C	CT	C	C	C	C	C	C	C
JHI-Hv50k-2016-68006	2H	16748926	C	C	T	T	C	C	C	C	C	C	C	C	C	C	C	C	C	C	C	C	C	C	C	C	C	C	C	C	C	C	C	C	C	C	C	C	C	C	C	CT	C	C	C	C	C	C	C
JHI-Hv50k-2016-68007	2H	16749051	C	C	A	A	C	C	C	C	C	C	C	C	C	C	C	C	C	C	C	C	C	C	C	C	C	C	C	C	C	C	C	C	C	C	C	C	C	C	C	AC	C	C	C	C	C	C	C
JHI-Hv50k-2016-68035	2H	16750557	C	C	T	T	C	C	C	C	C	C	C	C	C	C	C	C	C	C	C	C	C	C	C	C	C	C	C	C	C	C	C	C	C	C	C	C	C	C	C	CT	C	C	C	C	C	C	C
JHI-Hv50k-2016-68097	2H	16801483	C	C	G	G	C	C	C	C	C	C	C	C	C	C	C	C	C	C	C	C	C	C	C	C	C	C	C	C	C	C	C	C	C	C	C	C	C	C	C	CG	C	C	C	C	C	C	C
JHI-Hv50k-2016-68110	2H	16802632	C	C	T	T	C	C	C	C	C	C	C	C	C	C	C	C	C	C	C	C	C	C	C	C	C	C	C	C	C	C	C	C	C	C	C	C	C	C	C	T	C	C	C	C	C	C	C
JHI-Hv50k-2016-68176	2H	16812712	A	A	G	G	A	A	A	A	A	A	A	A	A	A	A	A	A	A	A	A	A	A	A	AG	A	A	A	A	A	A	A	A	A	A	A	A	A	A	A	A	AG	A	A	A	A	A	A
JHI-Hv50k-2016-68177	2H	16812766	G	G	C	C	G	G	G	G	G	G	G	G	G	G	G	G	G	G	G	G	G	G	G	G	G	G	G	G	G	G	G	G	G	G	G	G	G	G	G	G	G	G	G	G	G	G	G
JHI-Hv50k-2016-68194	2H	16813819	A	A	G	G	A	A	A	A	A	A	A	A	A	A	A	A	A	A	A	A	A	A	A	A	A	A	A	A	A	A	A	A	A	A	A	A	A	A	A	A	A	A	A	A	A	A	A
JHI-Hv50k-2016-68195	2H	16813871	C	C	T	T	C	C	C	C	C	C	C	C	C	C	C	C	C	C	C	C	C	C	C	C	C	C	C	C	C	C	C	C	C	C	C	C	C	C	C	C	C	C	C	C	C	C	C
JHI-Hv50k-2016-68383	2H	16964387	A	A	G	G	A	A	A	A	A	A	A	A	A	A	A	A	A	A	A	A	A	A	A	A	A	A	A	A	A	A	A	A	A	A	A	A	A	A	A	A	A	A	A	A	A	A	A
JHI-Hv50k-2016-68390	2H	16965052	C	C	T	T	C	C	C	C	C	C	C	C	C	C	C	C	C	C	C	C	C	C	C	CT	C	C	C	C	C	C	C	C	C	C	C	C	C	C	C	CT	CT	C	C	C	C	C	C
JHI-Hv50k-2016-68480	2H	17272067	G	G	T	T	G	G	G	G	G	G	G	G	G	G	G	G	G	G	G	G	G	G	G	GT	G	G	G	G	G	G	G	G	G	G	G	G	G	G	G	GT	GT	G	G	G	G	G	G
JHI-Hv50k-2016-69529	2H	19335296	C	C	G	G	C	C	C	C	C	C	C	C	C	C	C	C	C	C	C	C	C	C	C	C	C	C	C	C	C	C	C	C	C	C	C	C	C	C	C	C	C	C	C	C	C	C	C
JHI-Hv50k-2016-69890	2H	19900675	A	A	C	C	A	A	A	A	A	A	A	A	A	A	A	A	A	A	A	A	A	A	A	A	A	A	A	A	A	A	A	A	A	A	A	A	A	A	A	A	A	A	A	A	A	A	A
JHI-Hv50k-2016-69929	2H	19958869	C	C	T	T	C	C	C	C	C	C	C	C	C	C	C	C	C	C	C	C	C	C	C	C	C	C	C	C	C	C	C	C	C	C	C	C	C	C	C	CT	C	C	C	C	C	C	C
JHI-Hv50k-2016-69930	2H	19959058	G	G	T	T	G	G	G	G	G	G	G	G	G	G	G	G	G	G	G	G	G	G	G	G	G	G	G	G	G	G	G	G	G	G	G	G	G	G	G	T	G	G	G	G	G	G	G
JHI-Hv50k-2016-69936	2H	19959481	C	C	T	T	C	C	C	C	C	C	C	C	C	C	C	C	C	C	C	C	C	C	C	CT	CT	CT	C	CT	CT	CT	CT	CT	CT	C	C	C	C	C	C	T	CT	CT	CT	CT	CT	CT	C
JHI-Hv50k-2016-70026	2H	19982397	A	A	G	G	A	A	A	A	A	A	A	A	A	A	A	A	AG	A	A	A	A	A	A	AG	AG	AG	AG	AG	AG	AG	AG	AG	AG	A	A	A	A	A	A	A	AG	AG	AG	AG	AG	AG	AG
JHI-Hv50k-2016-70030	2H	19982707	C	C	T	T	C	C	C	C	C	C	C	C	C	C	C	C	C	C	C	C	C	C	C	C	C	C	C	C	C	C	C	C	C	C	C	C	C	C	C	C	C	C	C	C	C	C	C
JHI-Hv50k-2016-70046	2H	20046667	T	T	G	G	T	T	T	T	T	T	T	T	T	T	T	T	T	T	T	T	T	T	T	T	T	T	T	T	T	T	T	T	T	T	T	T	T	T	T	T	T	T	T	T	T	T	T
JHI-Hv50k-2016-70074	2H	20049655	T	T	C	C	T	T	T	T	T	T	T	T	T	T	T	T	T	T	T	T	T	T	T	T	T	T	T	T	T	T	T	T	T	T	T	T	T	T	T	T	T	T	T	T	T	T	T
SCRI_RS_194812	2H	20049733	T	T	G	G	T	T	T	T	T	T	T	T	T	T	T	T	T	T	T	T	T	T	T	T	T	T	T	T	T	T	T	T	T	T	T	T	T	T	T	T	T	T	T	T	T	T	T
JHI-Hv50k-2016-70093	2H	20062270	C	C	T	T	C	C	C	C	C	C	C	C	C	C	C	C	C	C	C	C	C	C	C	C	C	C	C	C	C	C	C	C	C	C	C	C	C	C	C	C	C	C	C	C	C	C	C
JHI-Hv50k-2016-70234	2H	20091829	A	A	G	G	A	A	A	A	A	A	A	A	A	A	A	A	A	A	A	A	A	A	A	A	A	A	A	A	A	A	A	A	A	A	A	A	A	A	A	A	A	A	A	A	A	A	A
JHI-Hv50k-2016-70377	2H	20580400	C	C	T	T	C	C	C	C	C	C	C	C	C	C	C	C	C	C	C	C	C	C	C	C	C	C	C	C	C	C	C	C	C	C	C	C	C	C	C	C	C	C	C	C	C	C	C
JHI-Hv50k-2016-70485	2H	21198556	T	T	G	G	T	T	T	T	T	T	T	T	T	T	T	T	T	T	T	T	T	T	T	T	T	T	T	T	T	T	T	T	T	T	T	T	T	T	T	T	T	T	T	T	T	T	T
JHI-Hv50k-2016-70540	2H	21396157	G	G	A	A	G	G	G	G	G	G	G	G	G	G	G	G	G	G	G	G	G	G	G	G	G	G	G	G	G	G	G	G	G	G	G	G	G	G	G	AG	G	G	G	G	G	G	G
JHI-Hv50k-2016-70553	2H	21397795	T	T	G	G	T	T	T	T	T	T	T	T	T	T	T	T	T	T	T	T	T	T	T	T	T	T	T	T	T	T	T	T	T	T	T	T	T	T	T	T	T	T	T	T	T	T	T
JHI-Hv50k-2016-70562	2H	21414789	A	A	G	G	A	A	A	A	A	A	A	A	A	A	A	A	A	A	A	A	A	A	A	A	A	A	A	A	A	A	A	A	A	A	A	A	A	A	A	A	A	A	A	A	A	A	A
SCRI_RS_168461	2H	21509540	G	G	A	A	G	G	G	G	G	G	G	G	G	G	G	G	G	G	G	G	G	G	G	G	G	G	G	G	G	G	G	G	G	G	G	G	G	G	G	G	G	G	G	G	G	G	G
JHI-Hv50k-2016-70717	2H	21535907	G	G	A	A	G	G	G	G	G	G	G	G	G	G	G	G	G	G	G	G	G	G	G	G	G	G	G	G	G	G	G	G	G	G	G	G	G	G	G	G	G	G	G	G	G	G	G
SCRI_RS_153226	2H	21536161	T	T	A	A	T	T	T	T	T	T	T	T	T	T	T	T	T	T	T	T	T	T	T	T	T	T	T	T	T	T	T	T	T	T	T	T	T	T	T	T	T	T	T	T	T	T	T
JHI-Hv50k-2016-70829	2H	21845715	A	A	G	G	A	A	A	A	A	A	A	A	A	A	A	A	A	A	A	A	A	A	A	A	A	A	A	A	A	A	A	A	A	A	A	A	A	A	A	A	A	A	A	A	A	A	A
SCRI_RS_149462	2H	22225428	C	C	T	T	C	C	C	C	C	C	C	C	C	C	C	C	C	C	C	C	C	C	C	CT	C	C	C	C	C	C	C	C	C	C	C	C	C	C	C	CT	C	C	C	C	C	C	C
SCRI_RS_188987	2H	22226572	G	G	T	T	G	G	G	G	G	G	G	G	G	G	G	G	G	G	G	G	G	G	G	G	G	G	G	G	G	G	G	G	G	G	G	G	G	G	G	GT	G	G	G	G	G	G	G
JHI-Hv50k-2016-72274	2H	26013957	C	C	G	G	C	C	C	C	C	C	C	C	C	C	C	C	C	C	C	C	C	C	C	C	C	C	C	C	C	C	C	C	C	C	C	C	C	C	C	CG	C	C	C	C	C	C	C
JHI-Hv50k-2016-72291	2H	26017473	T	T	C	C	T	T	T	T	T	T	T	T	T	T	T	T	T	T	T	T	T	T	T	T	T	T	T	T	T	T	T	T	T	T	T	T	T	T	T	T	T	T	T	T	T	T	T
JHI-Hv50k-2016-72300	2H	26026640	G	G	T	T	G	G	G	G	G	G	G	G	G	G	G	G	G	G	G	G	G	G	G	G	G	G	G	G	G	G	G	G	G	G	G	G	G	G	G	G	G	G	G	G	G	G	G
JHI-Hv50k-2016-72315	2H	26047486	C	C	T	T	C	C	C	C	C	C	C	C	C	C	C	C	C	C	C	C	C	C	C	C	C	C	C	C	C	C	C	C	C	C	C	C	C	C	C	CT	C	C	C	C	C	C	C
JHI-Hv50k-2016-72316	2H	26047543	G	G	A	A	G	G	G	G	G	G	G	G	G	G	G	G	G	G	G	G	G	G	G	G	G	G	G	G	G	G	G	G	G	G	G	G	G	G	G	AG	G	G	G	G	G	G	G
SCRI_RS_196192	2H	26048481	A	A	G	G	A	A	A	A	A	A	A	A	A	A	A	A	A	A	A	A	A	A	A	A	A	A	A	A	A	A	A	A	A	A	A	A	A	A	A	A	A	A	A	A	A	A	A
JHI-Hv50k-2016-72354	2H	26122009	A	A	G	G	A	A	A	A	A	A	A	A	A	A	A	A	A	A	A	A	A	A	A	A	A	A	A	A	A	A	A	A	A	A	A	A	A	A	A	A	A	A	A	A	A	A	A
JHI-Hv50k-2016-72378	2H	26123422	G	G	A	A	G	G	G	G	G	G	G	G	G	G	G	G	G	G	G	G	G	G	G	G	G	G	G	G	G	G	G	G	G	G	G	G	G	G	G	G	G	G	G	G	G	G	G
JHI-Hv50k-2016-72402	2H	26125033	C	C	T	T	C	C	C	C	C	C	C	C	C	C	C	C	C	C	C	C	C	C	C	C	C	C	C	C	C	C	C	C	C	C	C	C	C	C	C	CT	C	C	C	C	C	C	C
JHI-Hv50k-2016-72435	2H	26199715	C	C	A	A	C	C	C	C	C	C	C	C	C	C	C	C	C	C	C	C	C	C	C	C	C	C	C	C	C	C	C	C	C	C	C	C	C	C	C	AC	C	C	C	C	C	C	C
JHI-Hv50k-2016-72460	2H	26205720	C	C	T	T	C	C	C	C	C	C	C	C	C	C	C	C	C	C	C	C	C	C	C	C	C	C	C	C	C	C	C	C	C	C	C	C	C	C	C	CT	CT	C	C	C	C	C	C
JHI-Hv50k-2016-72497	2H	26301027	T	T	C	C	T	T	T	T	T	T	T	T	T	T	T	T	T	T	T	T	T	T	T	T	T	T	T	T	T	T	T	T	T	T	T	T	T	T	T	T	T	T	T	T	T	T	T
JHI-Hv50k-2016-72504	2H	26301308	T	T	C	C	T	T	T	T	T	T	T	T	T	T	T	T	T	T	T	T	T	T	T	T	T	T	T	T	T	T	T	T	T	T	T	T	T	T	T	T	T	T	T	T	T	T	T
JHI-Hv50k-2016-72531	2H	26302933	G	G	A	A	G	G	G	G	G	G	G	G	G	G	G	G	AG	G	G	G	G	G	G	G	G	G	G	G	AG	G	G	AG	AG	G	G	G	G	G	G	AG	G	G	G	G	G	AG	G
JHI-Hv50k-2016-72545	2H	26303593	C	C	T	T	C	C	C	C	C	C	C	C	C	C	C	C	C	C	C	C	C	C	C	C	C	C	C	C	C	C	C	C	C	C	C	C	C	C	C	CT	C	C	C	C	C	C	C
JHI-Hv50k-2016-73723	2H	29736025	C	C	T	T	C	C	C	C	C	C	C	C	C	C	C	C	C	C	C	C	C	C	C	C	C	C	C	C	C	C	C	C	C	C	C	C	C	C	C	CT	C	C	C	C	C	C	C
SCRI_RS_188893	2H	29839795	T	T	C	C	T	T	T	T	T	T	T	T	T	T	T	T	T	T	T	T	T	T	T	CT	T	T	T	T	T	T	T	T	T	T	T	T	T	T	T	T	CT	T	T	T	T	T	T
SCRI_RS_131218	2H	29839795	A	A	G	G	A	A	A	A	A	A	A	A	A	A	A	A	A	A	A	A	A	A	A	AG	A	A	A	A	A	A	A	A	A	A	A	A	A	A	A	A	AG	A	A	A	A	A	A
JHI-Hv50k-2016-73755	2H	29839912	C	C	T	T	C	C	C	C	C	C	C	C	C	C	C	C	C	C	C	C	C	C	C	C	C	C	C	C	C	C	C	C	C	C	C	C	C	C	C	C	C	C	C	C	C	C	C
JHI-Hv50k-2016-73780	2H	29845026	T	T	A	A	T	T	T	T	T	T	T	T	T	T	T	T	T	T	T	T	T	T	T	T	T	T	T	T	T	T	T	T	T	T	T	T	T	T	T	AT	T	T	T	T	T	T	T
JHI-Hv50k-2016-73822	2H	29918395	T	T	C	C	T	T	T	T	T	T	T	T	T	T	T	T	T	T	T	T	T	T	T	T	T	T	T	T	T	T	T	T	T	T	T	T	T	T	T	T	T	T	T	T	T	T	T
JHI-Hv50k-2016-73825	2H	29918572	G	G	A	A	G	G	G	G	G	G	G	G	G	G	G	G	G	G	G	G	G	G	G	G	G	G	G	G	G	G	G	G	G	G	G	G	G	G	G	G	G	G	G	G	G	G	G
JHI-Hv50k-2016-73871	2H	30092609	G	G	A	A	G	G	G	G	G	G	G	G	G	G	G	G	G	G	G	G	G	G	G	G	G	G	G	G	G	G	G	G	G	G	G	G	G	G	G	AG	G	G	G	G	G	G	G
SCRI_RS_174063	2H	30092626	C	C	A	A	C	C	C	C	C	C	C	C	C	C	C	C	C	C	C	C	C	C	C	C	C	C	C	C	C	C	C	C	C	C	C	C	C	C	C	AC	C	C	C	C	C	C	C
JHI-Hv50k-2016-73876	2H	30093746	C	C	G	G	C	C	C	C	C	C	C	C	C	C	C	C	C	C	C	C	C	C	C	C	C	C	C	C	C	C	C	C	C	C	C	C	C	C	C	C	C	C	C	C	C	C	C
JHI-Hv50k-2016-74038	2H	30895006	C	C	A	A	C	C	C	C	C	C	C	C	C	C	C	C	C	C	C	C	C	C	C	C	C	C	C	C	C	C	C	C	C	C	C	C	C	C	C	AC	C	C	C	C	C	C	C
JHI-Hv50k-2016-74044	2H	30897368	A	A	G	G	A	A	A	A	A	A	A	A	A	A	A	A	A	A	A	A	A	A	A	A	A	A	A	A	A	A	A	A	A	A	A	A	A	A	A	A	A	A	A	A	A	A	A
SCRI_RS_186387	2H	30898435	G	G	A	A	G	G	G	G	G	G	G	G	G	G	G	G	G	G	G	G	G	G	G	G	G	G	G	G	G	G	G	G	G	G	G	G	G	G	G	G	G	G	G	G	G	G	G
SCRI_RS_143250	2H	30899369	A	A	G	G	A	A	A	A	A	A	A	A	A	A	A	A	A	A	A	A	A	A	A	A	A	A	A	A	A	A	A	A	A	A	A	A	A	A	A	A	A	A	A	A	A	A	A
SCRI_RS_170337	2H	30903032	A	A	G	G	A	A	A	A	A	A	A	A	A	A	A	A	A	A	A	A	A	A	A	A	A	A	A	A	A	A	A	A	A	A	A	A	A	A	A	A	A	A	A	A	A	A	A
JHI-Hv50k-2016-74055	2H	30903203	G	G	C	C	G	G	G	G	G	G	G	G	G	G	G	G	G	G	G	G	G	G	G	G	G	G	G	G	G	G	G	G	G	G	G	G	G	G	G	CG	G	G	G	G	G	G	G
JHI-Hv50k-2016-74088	2H	31153517	A	A	G	G	A	A	A	A	A	A	A	A	A	A	A	A	A	A	A	A	A	A	A	A	A	A	A	A	A	A	A	A	A	A	A	A	A	A	A	A	A	A	A	A	A	A	A
JHI-Hv50k-2016-74089	2H	31153591	A	A	C	C	A	A	A	A	A	A	A	A	A	A	A	A	A	A	A	A	A	A	A	A	A	A	A	A	A	A	A	A	A	A	A	A	A	A	A	A	A	A	A	A	A	A	A
JHI-Hv50k-2016-74094	2H	31204495	C	C	T	T	C	C	C	C	C	C	C	C	C	C	C	C	C	C	C	C	C	C	C	C	C	C	C	C	C	C	C	C	C	C	C	C	C	C	C	CT	C	C	C	C	C	C	C
JHI-Hv50k-2016-74101	2H	31204967	A	A	G	G	A	A	A	A	A	A	A	A	A	A	A	A	A	A	A	A	A	A	A	A	A	A	A	A	A	A	A	A	A	A	A	A	A	A	A	A	A	A	A	A	A	A	A
JHI-Hv50k-2016-74134	2H	31212881	C	C	G	G	C	C	C	C	C	C	C	C	C	C	C	C	C	C	C	C	C	C	C	C	C	C	C	C	C	C	C	C	C	C	C	C	C	C	C	C	C	C	C	C	C	C	C
SCRI_RS_120529	2H	31559459	T	T	C	C	T	T	T	T	T	T	T	T	T	T	T	T	T	T	T	T	T	T	T	T	T	T	T	T	T	T	T	T	T	T	T	T	T	T	T	T	T	T	T	T	T	T	T
11_21015	2H	31559962	G	G	A	A	G	G	G	G	G	G	G	G	G	G	G	G	G	G	G	G	G	G	G	G	G	G	G	G	G	G	G	G	G	G	G	G	G	G	G	G	G	G	G	G	G	G	G
JHI-Hv50k-2016-74194	2H	31560045	G	G	A	A	G	G	G	G	G	G	G	G	G	G	G	G	G	G	G	G	G	G	G	G	G	G	G	G	G	G	G	G	G	G	G	G	G	G	G	G	G	G	G	G	G	G	G
JHI-Hv50k-2016-74210	2H	31563084	A	A	G	G	A	A	A	A	A	A	A	A	A	A	A	A	A	A	A	A	A	A	A	A	A	A	A	A	A	A	A	A	A	A	A	A	A	A	A	A	A	A	A	A	A	A	A
SCRI_RS_192783	2H	31563128	A	A	G	G	A	A	A	A	A	A	A	A	A	A	A	A	AG	A	A	A	A	A	A	A	A	AG	A	AG	AG	AG	A	A	A	A	A	A	A	A	A	A	AG	A	AG	AG	AG	A	A
JHI-Hv50k-2016-74231	2H	31564927	C	C	G	G	C	C	C	C	C	C	C	C	C	C	C	C	C	C	C	C	C	C	C	C	C	C	C	C	C	C	C	C	C	C	C	C	C	C	C	CG	C	C	C	C	C	C	C
SCRI_RS_182270	2H	31770963	C	C	T	T	C	C	C	C	C	C	C	C	C	C	C	C	C	C	C	C	C	C	C	C	C	C	C	C	C	C	C	C	C	C	C	C	C	C	C	CT	C	C	C	C	C	C	C
SCRI_RS_183655	2H	31772842	G	G	A	A	G	G	G	G	G	G	G	G	G	G	G	G	G	G	G	G	G	G	G	G	G	G	G	G	G	G	G	G	G	G	G	G	G	G	G	AG	G	G	G	G	G	G	G
JHI-Hv50k-2016-74327	2H	31786664	G	G	A	A	G	G	G	G	G	G	G	G	G	G	G	G	G	G	G	G	G	G	G	G	G	G	G	G	G	G	G	G	G	G	G	G	G	G	G	G	G	G	G	G	G	G	G
11_20394	2H	31787971	A	A	G	G	A	A	A	A	A	A	A	A	A	A	A	A	A	A	A	A	A	A	A	A	A	A	A	A	A	A	A	A	A	A	A	A	A	A	A	A	A	A	A	A	A	A	A
SCRI_RS_239882	2H	31796285	A	A	G	G	A	A	A	A	A	A	A	A	A	A	A	A	A	A	A	A	A	A	A	A	A	A	A	A	A	A	A	A	A	A	A	A	A	A	A	A	A	A	A	A	A	A	A
JHI-Hv50k-2016-74366	2H	31900190	A	A	C	C	A	A	A	A	A	A	A	A	A	A	A	A	A	A	A	A	A	A	A	A	A	A	A	A	A	A	A	A	A	A	A	A	A	A	A	A	A	A	A	A	A	A	A
JHI-Hv50k-2016-74392	2H	31925370	G	G	A	A	G	G	G	G	G	G	G	G	G	G	G	G	G	G	G	G	G	G	G	G	G	G	G	G	G	G	G	G	G	G	G	G	G	G	G	G	G	G	G	G	G	G	G
JHI-Hv50k-2016-74407	2H	31977763	C	C	T	T	C	C	C	C	C	C	C	C	C	C	C	C	NA	C	C	C	C	C	C	CT	T	CT	NA	NA	NA	NA	CT	NA	NA	C	C	C	C	C	C	T	T	CT	NA	CT	CT	CT	CT
JHI-Hv50k-2016-74431	2H	32081066	A	A	G	G	A	A	A	A	A	A	A	A	A	A	A	A	A	A	A	A	A	A	A	A	A	A	A	A	A	A	A	A	A	A	A	A	A	A	A	A	A	A	A	A	A	A	A
JHI-Hv50k-2016-74434	2H	32081728	C	C	T	T	C	C	C	C	C	C	C	C	C	C	C	C	C	C	C	C	C	C	C	C	C	C	C	C	C	C	C	C	C	C	C	C	C	C	C	CT	C	C	C	C	C	C	C
JHI-Hv50k-2016-74490	2H	32347266	C	C	A	A	C	C	C	C	C	C	C	C	C	C	C	C	C	C	C	C	C	C	C	AC	C	C	C	C	C	C	C	C	C	C	C	C	C	C	C	AC	AC	C	C	C	C	C	C
JHI-Hv50k-2016-74500	2H	32349069	G	G	A	A	G	G	G	G	G	G	G	G	G	G	G	G	G	G	G	G	G	G	G	G	G	G	G	G	G	G	G	G	G	G	G	G	G	G	G	AG	G	G	G	G	G	G	G
JHI-Hv50k-2016-74681	2H	32705633	T	T	C	C	T	T	T	T	T	T	T	T	T	T	T	T	T	T	T	T	T	T	T	T	T	T	T	T	T	T	T	T	T	T	T	T	T	T	T	T	T	T	T	T	T	T	T
JHI-Hv50k-2016-74726	2H	32744582	G	G	C	C	G	G	G	G	G	G	G	G	G	G	G	G	G	G	G	G	G	G	G	G	G	G	G	G	G	G	G	G	G	G	G	G	G	G	G	CG	G	G	G	G	G	G	G
JHI-Hv50k-2016-74875	2H	33900600	G	G	T	T	G	G	G	G	G	G	G	G	G	G	G	G	G	G	G	G	G	G	G	G	G	G	G	G	G	G	G	G	G	G	G	G	G	G	G	G	G	G	G	G	G	G	G
JHI-Hv50k-2016-74920	2H	34037551	T	T	C	C	T	T	T	T	T	T	T	T	T	T	T	T	T	T	T	T	T	T	T	T	T	T	T	T	T	T	T	T	T	T	T	T	T	T	T	CT	T	T	T	T	T	T	T
JHI-Hv50k-2016-74940	2H	34038529	A	A	G	G	A	A	A	A	A	A	A	A	A	A	A	A	A	A	A	A	A	A	A	A	A	A	A	A	A	A	A	A	A	A	A	A	A	A	A	A	A	A	A	A	A	A	A
SCRI_RS_153693	2H	34039365	C	C	T	T	C	C	C	C	C	C	C	C	C	C	C	C	C	C	C	C	C	C	C	C	C	C	C	C	C	C	C	C	C	C	C	C	C	C	C	CT	C	C	C	C	C	C	C
SCRI_RS_155612	2H	34041178	T	T	G	G	T	T	T	T	T	T	T	T	T	T	T	T	T	T	T	T	T	T	T	T	T	T	T	T	T	T	T	T	T	T	T	T	T	T	T	T	T	T	T	T	T	T	T
JHI-Hv50k-2016-75013	2H	34094325	G	G	A	A	G	G	G	G	G	G	G	G	G	G	G	G	G	G	G	G	G	G	G	AG	G	G	G	G	G	G	G	G	G	G	G	G	G	G	G	AG	AG	G	G	G	G	G	G
SCRI_RS_115905	2H	34094586	T	T	C	C	T	T	T	T	T	T	T	T	T	T	T	T	T	T	T	T	T	T	T	T	T	T	T	T	T	T	T	T	T	T	T	T	T	T	T	T	T	T	T	T	T	T	T
SCRI_RS_115892	2H	34096720	A	A	C	C	A	A	A	A	A	A	A	A	A	A	A	A	A	A	A	A	A	A	A	A	A	A	A	A	A	A	A	A	A	A	A	A	A	A	A	A	A	A	A	A	A	A	A
JHI-Hv50k-2016-77788	2H	49745593	C	C	G	G	C	C	C	C	C	C	C	C	C	C	C	C	C	C	C	C	C	C	C	C	C	C	C	C	C	C	C	C	C	C	C	C	C	C	C	C	C	C	C	C	C	C	C
JHI-Hv50k-2016-77807	2H	49746940	G	G	A	A	G	G	G	G	G	G	G	G	G	G	G	G	G	G	G	G	G	G	G	G	G	G	G	G	G	G	G	G	G	G	G	G	G	G	G	AG	G	G	G	G	G	G	G
JHI-Hv50k-2016-77812	2H	49747561	C	C	T	T	C	C	C	C	C	C	C	C	C	C	C	C	C	C	C	C	C	C	C	C	C	C	C	C	C	C	C	C	C	C	C	C	C	C	C	C	C	C	C	C	C	C	C
JHI-Hv50k-2016-77818	2H	49749337	G	G	C	C	G	G	G	G	G	G	G	G	G	G	G	G	G	G	G	G	G	G	G	G	G	G	G	G	G	G	G	G	G	G	G	G	G	G	G	G	G	G	G	G	G	G	G
SCRI_RS_78277	2H	49982087	C	C	T	T	C	C	C	C	C	C	C	C	C	C	C	C	C	C	C	C	C	C	C	C	C	C	C	C	C	C	C	C	C	C	C	C	C	C	C	T	CT	C	C	C	C	C	C
SCRI_RS_207244	2H	50231273	T	T	C	C	T	T	T	T	T	T	T	T	T	T	T	T	T	T	T	T	T	T	T	T	T	T	T	T	T	T	T	T	T	T	T	T	T	T	T	T	T	T	T	T	T	T	T
SCRI_RS_89851	2H	50233529	A	A	G	G	A	A	A	A	A	A	A	A	A	A	A	A	A	A	A	A	A	A	A	A	A	A	A	A	A	A	A	A	A	A	A	A	A	A	A	A	A	A	A	A	A	A	A
11_11073	2H	50233842	G	G	C	C	G	G	G	G	G	G	G	G	G	G	G	G	G	G	G	G	G	G	G	G	G	G	G	G	G	G	G	G	G	G	G	G	G	G	G	CG	CG	G	CG	G	G	G	G
JHI-Hv50k-2016-77956	2H	50350875	G	G	A	A	G	G	G	G	G	G	G	G	G	G	G	G	G	G	G	G	G	G	G	G	G	G	G	G	G	G	G	G	G	G	G	G	G	G	G	G	G	G	G	G	G	G	G
JHI-Hv50k-2016-77964	2H	50352338	A	A	C	C	A	A	A	A	A	A	A	A	A	A	A	A	A	A	A	A	A	A	A	A	A	A	A	A	A	A	A	A	A	A	A	A	A	A	A	A	A	A	A	A	A	A	A
JHI-Hv50k-2016-77972	2H	50353102	A	A	G	G	A	A	A	A	A	A	A	A	A	A	A	A	A	A	A	A	A	A	A	A	A	A	A	A	A	A	A	A	A	A	A	A	A	A	A	A	A	A	A	A	A	A	A
11_10399	2H	50467754	G	G	A	A	G	G	G	G	G	G	G	G	G	G	G	G	G	G	G	G	G	G	G	G	G	G	G	G	G	G	G	G	G	G	G	G	G	G	G	AG	G	G	G	G	G	G	G
JHI-Hv50k-2016-78011	2H	50469660	T	T	C	C	T	T	T	T	T	T	T	T	T	T	T	T	T	T	T	T	T	T	T	T	T	T	T	T	T	T	T	T	T	T	T	T	T	T	T	T	T	T	T	T	T	T	T
JHI-Hv50k-2016-78018	2H	50470576	T	T	C	C	T	T	T	T	T	T	T	T	T	T	T	T	T	T	T	T	T	T	T	T	T	T	T	T	T	T	T	T	T	T	T	T	T	T	T	T	T	T	T	T	T	T	T
SCRI_RS_158687	2H	50516806	C	C	A	A	C	C	C	C	C	C	C	C	C	C	C	C	C	C	C	C	C	C	C	C	C	C	C	C	C	C	C	C	C	C	C	C	C	C	C	AC	C	C	C	C	C	C	C
JHI-Hv50k-2016-78062	2H	50530026	G	G	A	A	G	G	G	G	G	G	G	G	G	G	G	G	G	G	G	G	G	G	G	AG	G	G	G	G	G	AG	G	G	G	G	G	G	G	G	G	AG	AG	G	G	G	G	G	G
JHI-Hv50k-2016-78065	2H	50531289	C	C	T	T	C	C	C	C	C	C	C	C	C	C	C	C	C	C	C	C	C	C	C	C	C	C	C	C	C	C	C	C	C	C	C	C	C	C	C	C	C	C	C	C	C	C	C
SCRI_RS_81287	2H	50741051	A	A	G	G	A	A	A	A	A	A	A	A	A	A	A	A	A	A	A	A	A	A	A	A	A	A	A	A	A	A	A	A	A	A	A	A	A	A	A	A	A	A	A	A	A	A	A
JHI-Hv50k-2016-78080	2H	50741318	C	C	G	G	C	C	C	C	C	C	C	C	C	C	C	C	C	C	C	C	C	C	C	C	C	C	C	C	C	C	C	C	C	C	C	C	C	C	C	C	C	C	C	C	C	C	C
JHI-Hv50k-2016-78081	2H	50741388	T	T	C	C	T	T	T	T	T	T	T	T	T	T	T	T	T	T	T	T	T	T	T	CT	T	T	T	T	T	T	T	T	T	T	T	T	T	T	T	T	CT	T	T	T	T	T	T
11_10648	2H	52786464	A	A	G	G	A	A	A	A	A	A	A	A	A	A	A	A	A	A	A	A	A	A	A	A	A	A	A	A	A	A	A	A	A	A	A	A	A	A	A	A	A	A	A	A	A	A	A
12_31169	2H	80076216	C	C	G	G	C	C	C	C	C	C	C	C	C	C	C	C	C	C	C	C	C	C	C	C	C	C	C	C	C	C	C	C	C	C	C	C	C	C	C	C	C	C	C	C	C	C	C
JHI-Hv50k-2016-82213	2H	80109528	G	G	T	T	G	G	G	G	G	G	G	G	G	G	G	G	G	G	G	G	G	G	G	G	G	G	G	G	G	G	G	G	G	G	G	G	G	G	G	G	G	G	G	G	G	G	G
JHI-Hv50k-2016-82246	2H	80391188	T	T	A	A	T	T	T	T	T	T	T	T	T	T	T	T	T	T	T	T	T	T	T	T	T	T	T	T	T	T	T	T	T	T	T	T	T	T	T	T	T	T	T	T	T	T	T
SCRI_RS_198460	2H	80837124	T	T	C	C	T	T	T	T	T	T	T	T	T	T	T	T	T	T	T	T	T	T	T	T	T	T	T	T	T	T	T	T	T	T	T	T	T	T	T	T	T	T	T	T	T	T	T
JHI-Hv50k-2016-82303	2H	80842053	A	A	G	G	A	A	A	A	A	A	A	A	A	A	A	A	A	A	A	A	A	A	A	A	A	A	A	A	A	A	A	A	A	A	A	A	A	A	A	A	A	A	A	A	A	A	A
JHI-Hv50k-2016-82309	2H	80972693	C	C	T	T	C	C	C	C	C	C	C	C	C	C	C	C	C	C	C	C	C	C	C	C	C	C	C	C	C	C	C	C	C	C	C	C	C	C	C	CT	C	C	C	C	C	C	C
JHI-Hv50k-2016-82364	2H	81782630	C	C	A	A	C	C	C	C	C	C	C	C	C	C	C	C	C	C	C	C	C	C	C	C	C	C	C	C	C	C	C	C	C	C	C	C	C	C	C	AC	C	C	C	C	C	C	C
SCRI_RS_158928	2H	81786028	A	A	G	G	A	A	A	A	A	A	A	A	A	A	A	A	A	A	A	A	A	A	A	A	A	A	A	A	A	A	A	A	A	A	A	A	A	A	A	AG	A	A	A	A	A	A	A
SCRI_RS_173531	2H	81875568	A	A	G	G	A	A	A	A	A	A	A	A	A	A	A	A	A	A	A	A	A	A	A	A	A	A	A	A	A	A	A	A	A	A	A	A	A	A	A	A	A	A	A	A	A	A	A
JHI-Hv50k-2016-83919	2H	94042454	G	G	T	T	G	G	G	G	G	G	G	G	G	G	G	G	G	G	G	G	G	G	G	G	G	G	G	G	G	G	G	G	G	G	G	G	G	G	G	GT	G	G	G	G	G	G	G
SCRI_RS_167564	2H	94200917	C	C	T	T	C	C	C	C	C	C	C	C	C	C	C	C	C	C	C	C	C	C	C	C	C	C	C	C	C	C	C	C	C	C	C	C	C	C	C	CT	C	C	C	C	C	C	C
11_21096	2H	94760660	A	A	G	G	A	A	A	A	A	A	A	A	A	A	A	A	A	A	A	A	A	A	A	A	A	A	A	A	A	A	A	A	A	A	A	A	A	A	A	A	A	A	A	A	A	A	A
JHI-Hv50k-2016-84178	2H	94763927	G	G	A	A	G	G	G	G	G	G	G	G	G	G	G	G	G	G	G	G	G	G	G	G	G	G	G	G	G	G	G	G	G	G	G	G	G	G	G	G	G	G	G	G	G	G	G
11_20929	2H	94908103	C	C	A	A	C	C	C	C	C	C	C	C	C	C	C	C	C	C	C	C	C	C	C	C	C	C	C	C	C	C	C	C	C	C	C	C	C	C	C	AC	C	C	C	C	C	C	C
SCRI_RS_224846	2H	94913366	T	T	G	G	T	T	T	T	T	T	T	T	T	T	T	T	T	T	T	T	T	T	T	T	T	T	T	T	T	T	T	T	T	T	T	T	T	T	T	T	T	T	T	T	T	T	T
JHI-Hv50k-2016-84336	2H	94914402	G	G	A	A	G	G	G	G	G	G	G	G	G	G	G	G	G	G	G	G	G	G	G	G	G	G	G	G	G	G	G	G	G	G	G	G	G	G	G	G	G	G	G	G	G	G	G
JHI-Hv50k-2016-84358	2H	95094776	A	A	G	G	A	A	A	A	A	A	A	A	A	A	A	A	A	A	A	A	A	A	A	A	A	A	A	A	A	A	A	A	A	A	A	A	A	A	A	A	A	A	A	A	A	A	A
JHI-Hv50k-2016-84359	2H	95094933	A	A	G	G	A	A	A	A	A	A	A	A	A	A	A	A	A	A	A	A	A	A	A	A	A	A	A	A	A	A	A	A	A	A	A	A	A	A	A	A	A	A	A	A	A	A	A
JHI-Hv50k-2016-84369	2H	95098407	G	G	A	A	G	G	G	G	G	G	G	G	G	G	G	G	G	G	G	G	G	G	G	G	G	G	G	G	G	G	G	G	G	G	G	G	G	G	G	AG	G	G	G	G	G	G	G
JHI-Hv50k-2016-84404	2H	95222479	A	A	G	G	A	A	A	A	A	A	A	A	A	A	A	A	A	A	A	A	A	A	A	A	A	A	A	A	A	A	A	A	A	A	A	A	A	A	A	A	A	A	A	A	A	A	A
JHI-Hv50k-2016-84414	2H	95255117	G	G	A	A	G	G	G	G	G	G	G	G	G	G	G	G	G	G	G	G	G	G	G	G	G	G	G	G	G	G	G	G	G	G	G	G	G	G	G	AG	G	G	G	G	G	G	G
SCRI_RS_122681	2H	96154766	G	G	A	A	G	G	G	G	G	G	G	G	G	G	G	G	G	G	G	G	G	G	G	G	G	G	G	G	G	G	G	G	G	G	G	G	G	G	G	AG	G	G	G	G	G	G	G
JHI-Hv50k-2016-84515	2H	96160418	C	C	G	G	C	C	C	C	C	C	C	C	C	C	C	C	C	C	C	C	C	C	C	C	C	C	C	C	C	C	C	C	C	C	C	C	C	C	C	C	C	C	C	C	C	C	C
JHI-Hv50k-2016-84516	2H	96160663	T	T	G	G	T	T	T	T	T	T	T	T	T	T	T	T	T	T	T	T	T	T	T	T	T	T	T	T	T	T	T	T	T	T	T	T	T	T	T	T	T	T	T	T	T	T	T
11_11302	2H	96162710	A	A	G	G	A	A	A	A	A	A	A	A	A	A	A	A	A	A	A	A	A	A	A	A	A	A	A	A	A	A	A	A	A	A	A	A	A	A	A	A	A	A	A	A	A	A	A
JHI-Hv50k-2016-84529	2H	96163356	G	G	A	A	G	G	G	G	G	G	G	G	G	G	G	G	G	G	G	G	G	G	G	G	G	G	G	G	G	G	G	G	G	G	G	G	G	G	G	G	G	G	G	G	G	G	G
SCRI_RS_152664	2H	99722332	T	T	C	C	CT	CT	C	CT	C	CT	C	C	CT	C	C	C	CT	CT	C	C	CT	C	CT	CT	C	C	C	C	C	CT	C	C	CT	CT	C	CT	C	C	C	CT	C	C	C	C	C	C	CT
JHI-Hv50k-2016-85915	2H	109353307	A	A	G	G	A	A	A	A	A	A	A	A	A	A	A	A	A	A	A	A	A	A	A	A	A	A	A	A	A	A	A	A	A	A	A	A	A	A	A	A	A	A	A	A	A	A	A
JHI-Hv50k-2016-85962	2H	109862824	A	A	G	G	A	A	A	A	A	A	A	A	A	A	A	A	A	A	A	A	A	A	A	A	A	A	A	A	A	A	A	A	A	A	A	A	A	A	A	A	A	A	A	A	A	A	A
JHI-Hv50k-2016-85965	2H	109867617	A	A	G	G	A	A	A	A	A	A	A	A	A	A	A	A	A	A	A	A	A	A	A	A	A	A	A	A	A	A	A	A	A	A	A	A	A	A	A	A	A	A	A	A	A	A	A
SCRI_RS_199898	2H	109868016	C	C	A	A	C	C	C	C	C	C	C	C	C	C	C	C	C	C	C	C	C	C	C	C	C	C	C	C	C	C	C	C	C	C	C	C	C	C	C	C	C	C	C	C	C	C	C
SCRI_RS_199897	2H	109874563	C	C	T	T	C	C	C	C	C	C	C	C	C	C	C	C	C	C	C	C	C	C	C	C	C	C	C	C	C	C	C	C	C	C	C	C	C	C	C	CT	C	C	C	C	C	C	C
JHI-Hv50k-2016-85984	2H	109875158	G	G	A	A	G	G	G	G	G	G	G	G	G	G	G	G	G	G	G	G	G	G	G	G	G	G	G	G	G	G	G	G	G	G	G	G	G	G	G	AG	G	G	G	G	G	G	G
JHI-Hv50k-2016-85986	2H	109876548	T	T	C	C	T	T	T	T	T	T	T	T	T	T	T	T	T	T	T	T	T	T	T	T	T	T	T	T	T	T	T	T	T	T	T	T	T	T	T	T	T	T	T	T	T	T	T
SCRI_RS_218303	2H	109878334	C	C	T	T	C	C	C	C	C	C	C	C	C	C	C	C	C	C	C	C	C	C	C	C	C	C	C	C	C	C	C	C	C	C	C	C	C	C	C	C	C	C	C	C	C	C	C
JHI-Hv50k-2016-86026	2H	110037299	G	G	C	C	G	G	G	G	G	G	G	G	G	G	G	G	G	G	G	G	G	G	G	G	G	G	G	G	G	G	G	G	G	G	G	G	G	G	G	G	G	G	G	G	G	G	G
JHI-Hv50k-2016-86043	2H	110193754	T	T	C	C	T	T	T	T	T	T	T	T	T	T	T	T	T	T	T	T	T	T	T	T	T	T	T	T	T	T	T	T	T	T	T	T	T	T	T	T	T	T	T	T	T	T	T
JHI-Hv50k-2016-86045	2H	110193869	A	A	C	C	A	A	A	A	A	A	A	A	A	A	A	A	A	A	A	A	A	A	A	A	A	A	A	A	A	A	A	A	A	A	A	A	A	A	A	A	A	A	A	A	A	A	A
12_31474	2H	110194176	C	C	G	G	C	C	C	C	C	C	C	C	C	C	C	C	C	C	C	C	C	C	C	CG	C	C	C	C	C	C	C	C	C	C	C	C	C	C	C	CG	CG	C	C	C	C	C	C
JHI-Hv50k-2016-86056	2H	110244693	T	T	C	C	T	T	T	T	T	T	T	T	T	T	T	T	T	T	T	T	T	T	T	T	T	T	T	T	T	T	T	T	T	T	T	T	T	T	T	T	T	T	T	T	T	T	T
JHI-Hv50k-2016-86061	2H	110245579	A	A	G	G	A	A	A	A	A	A	A	A	A	A	A	A	A	A	A	A	A	A	A	A	A	A	A	A	A	A	A	A	A	A	A	A	A	A	A	A	A	A	A	A	A	A	A
JHI-Hv50k-2016-86091	2H	110654969	A	A	G	G	A	A	A	A	A	A	A	A	A	A	A	A	A	A	A	A	A	A	A	A	A	A	A	A	A	A	A	A	A	A	A	A	A	A	A	AG	A	A	A	A	A	A	A
JHI-Hv50k-2016-86129	2H	111449554	A	A	C	C	A	A	A	A	A	A	A	A	A	A	A	A	A	A	A	A	A	A	A	A	A	A	A	A	A	A	A	A	A	A	A	A	A	A	A	AC	A	A	A	A	A	A	A
SCRI_RS_162690	2H	120125695	T	T	C	C	T	T	T	T	T	T	T	T	T	T	T	T	T	T	T	T	T	T	T	T	T	T	T	T	T	T	T	T	T	T	T	T	T	T	T	T	T	T	T	T	T	T	T
JHI-Hv50k-2016-90803	2H	196891149	G	G	C	C	CG	CG	C	CG	C	CG	C	C	CG	C	C	C	CG	CG	C	C	CG	C	CG	CG	C	C	C	C	C	C	C	C	CG	CG	C	C	C	C	C	CG	C	C	C	C	C	C	CG
11_20293	2H	196891843	A	A	G	G	AG	AG	G	AG	G	AG	G	G	AG	G	G	G	AG	AG	G	G	AG	G	AG	AG	G	G	G	G	G	G	G	G	AG	AG	G	G	G	G	G	AG	G	G	G	G	G	G	AG
11_10602	2H	197904597	C	C	A	A	A	A	A	A	A	A	A	A	A	A	A	A	A	A	A	A	A	A	A	A	A	A	A	A	A	A	A	A	A	A	A	A	A	A	A	A	A	A	A	A	A	A	A
11_20862	2H	515707184	A	A	G	G	A	A	A	A	A	A	A	A	A	A	A	A	A	A	A	A	A	A	A	A	A	A	A	A	A	A	A	A	A	A	A	A	A	A	A	AT	A	A	A	A	A	A	A
11_21110	2H	581251463	A	A	G	G	C	C	C	C	C	C	C	C	C	C	C	C	C	C	C	C	C	C	C	C	C	C	C	C	C	C	C	C	C	C	C	C	C	C	C	C	C	C	C	C	C	C	C
11_20690	2H	587894696	G	G	A	A	A	A	A	A	A	A	A	A	A	A	A	A	A	A	A	A	A	A	A	A	A	A	A	A	A	A	A	A	A	A	A	A	A	A	A	A	A	A	A	A	A	A	A
12_10719	2H	618672370	C	C	A	A	C	C	C	C	C	C	C	C	C	C	C	C	C	C	C	C	C	C	C	C	C	C	C	C	C	C	C	C	C	C	C	C	C	C	C	C	C	C	C	C	C	C	C
JHI-Hv50k-2016-103963	2H	635291462	G	G	C	C	G	G	G	G	G	G	G	G	G	G	G	G	G	G	G	G	G	G	G	G	G	G	G	G	G	G	G	G	G	G	G	G	G	G	G	G	G	G	G	G	G	G	G
12_30696	2H	635294518	G	G	A	A	G	G	G	G	G	G	G	G	G	G	G	G	G	G	G	G	G	G	G	G	G	G	G	G	G	G	G	G	G	G	G	G	G	G	G	AG	G	G	G	G	G	G	G
JHI-Hv50k-2016-104022	2H	635545688	C	C	T	T	C	C	C	C	C	C	C	C	C	C	C	C	C	C	C	C	C	C	C	C	C	C	C	C	C	C	C	C	C	C	C	C	C	C	C	C	C	C	C	C	C	C	C
JHI-Hv50k-2016-104031	2H	635549107	T	T	C	C	T	T	T	T	T	T	T	T	T	T	T	T	T	T	T	T	T	T	T	T	T	T	T	T	T	T	T	T	T	T	T	T	T	T	T	T	T	T	T	T	T	T	T
JHI-Hv50k-2016-104032	2H	635549634	C	C	T	T	C	C	C	C	C	C	C	C	C	C	C	C	C	C	C	C	C	C	C	CT	C	C	C	C	C	C	C	C	C	C	C	C	C	C	C	CT	CT	C	C	C	C	C	C
JHI-Hv50k-2016-104043	2H	635650199	C	C	T	T	C	C	C	C	C	C	C	C	C	C	C	C	C	C	C	C	C	C	C	C	C	C	C	C	C	C	C	C	C	C	C	C	C	C	C	C	C	C	C	C	C	C	C
JHI-Hv50k-2016-104046	2H	635651686	C	C	A	A	C	C	C	C	C	C	C	C	C	C	C	C	C	C	C	C	C	C	C	C	C	C	C	C	C	C	C	C	C	C	C	C	C	C	C	C	C	C	C	C	C	C	C
JHI-Hv50k-2016-104058	2H	635741132	C	C	A	A	C	C	C	C	C	C	C	C	C	C	C	C	AC	C	C	C	C	C	C	AC	AC	AC	AC	AC	AC	AC	AC	AC	C	C	C	C	C	C	C	A	AC	AC	AC	AC	AC	AC	AC
JHI-Hv50k-2016-104059	2H	635741183	G	G	T	T	G	G	G	G	G	G	G	G	G	G	G	G	GT	G	G	G	G	G	G	GT	GT	GT	GT	GT	GT	GT	GT	GT	GT	G	G	G	G	G	G	T	GT	GT	GT	GT	GT	GT	GT
JHI-Hv50k-2016-104062	2H	635741374	G	G	T	T	G	G	G	G	G	G	G	G	G	G	G	G	G	G	G	G	G	G	G	G	G	G	G	G	G	G	G	G	G	G	G	G	G	G	G	GT	G	G	G	G	G	G	G
JHI-Hv50k-2016-104075	2H	635855328	G	G	C	C	G	G	G	G	G	G	G	G	G	G	G	G	G	G	G	G	G	G	G	G	G	G	G	G	G	G	G	G	G	G	G	G	G	G	G	CG	CG	G	G	G	G	G	G
SCRI_RS_50957	2H	635858598	C	C	T	T	C	C	C	C	C	C	C	C	C	C	C	C	C	C	C	C	C	C	C	C	C	C	C	C	C	C	C	C	C	C	C	C	C	C	C	C	C	C	C	C	C	C	C
JHI-Hv50k-2016-104089	2H	635860279	G	G	A	A	G	G	G	G	G	G	G	G	G	G	G	G	G	G	G	G	G	G	G	G	G	G	G	G	G	G	G	G	G	G	G	G	G	G	G	G	G	G	G	G	G	G	G
JHI-Hv50k-2016-104108	2H	635916541	G	G	C	C	G	G	G	G	G	G	G	G	G	G	G	G	G	G	G	G	G	G	G	G	G	G	G	G	G	G	G	G	G	G	G	G	G	G	G	G	G	G	G	G	G	G	G
JHI-Hv50k-2016-104109	2H	635916920	A	A	G	G	A	A	A	A	A	A	A	A	A	A	A	A	A	A	A	A	A	A	A	A	A	A	A	A	A	A	A	A	A	A	A	A	A	A	A	A	A	A	A	A	A	A	A
11_11435	2H	636292482	A	A	G	G	A	A	A	A	A	A	A	A	A	A	A	A	A	A	A	A	A	A	A	A	A	A	A	A	A	A	A	A	A	A	A	A	A	A	A	A	A	A	A	A	A	A	A
12_31398	2H	636292482	A	A	G	G	A	A	A	A	A	A	A	A	A	A	A	A	A	A	A	A	A	A	A	A	A	A	A	A	A	A	A	A	A	A	A	A	A	A	A	A	A	A	A	A	A	A	A
JHI-Hv50k-2016-104141	2H	636292722	T	T	C	C	T	T	T	T	T	T	T	T	T	T	T	T	T	T	T	T	T	T	T	T	T	T	T	T	T	T	T	T	T	T	T	T	T	T	T	T	T	T	T	T	T	T	T
JHI-Hv50k-2016-104173	2H	636432184	A	A	G	G	A	A	A	A	A	A	A	A	A	A	A	A	A	A	A	A	A	A	A	A	A	A	A	A	A	A	A	A	A	A	A	A	A	A	A	A	A	A	A	A	A	A	A
11_10196	2H	636433859	C	C	A	A	C	C	C	C	C	C	C	C	C	C	C	C	C	C	C	C	C	C	C	C	C	C	C	C	C	C	C	C	C	C	C	C	C	C	C	AC	AC	C	C	C	C	C	C
JHI-Hv50k-2016-104181	2H	636434218	T	T	A	A	T	T	T	T	T	T	T	T	T	T	T	T	T	T	T	T	T	T	T	T	T	T	T	T	T	T	T	T	T	T	T	T	T	T	T	T	T	T	T	T	T	T	T
JHI-Hv50k-2016-104183	2H	636434711	T	T	C	C	T	T	T	T	T	T	T	T	T	T	T	T	T	T	T	T	T	T	T	T	T	T	T	T	T	T	T	T	T	T	T	T	T	T	T	T	T	T	T	T	T	T	T
JHI-Hv50k-2016-104193	2H	636549013	A	A	G	G	A	A	A	A	A	A	A	A	A	A	A	A	A	A	A	A	A	A	A	A	A	A	A	A	A	A	A	A	A	A	A	A	A	A	A	A	A	A	A	A	A	A	A
11_10818	2H	636549210	C	C	A	A	C	C	C	C	C	C	C	C	C	C	C	C	C	C	C	C	C	C	C	C	C	C	C	C	C	C	C	C	C	C	C	C	C	C	C	C	C	C	C	C	C	C	C
JHI-Hv50k-2016-104196	2H	636549434	G	G	A	A	G	G	G	G	G	G	G	G	G	G	G	G	G	G	G	G	G	G	G	G	G	G	G	G	G	G	G	G	G	G	G	G	G	G	G	G	G	G	G	G	G	G	G
SCRI_RS_207237	2H	636972500	G	G	A	A	G	G	G	G	G	G	G	G	G	G	G	G	G	G	G	G	G	G	G	G	G	G	G	G	G	G	G	G	G	G	G	G	G	G	G	AG	G	G	G	G	G	G	G
SCRI_RS_172667	2H	637003220	A	A	G	G	A	A	A	A	A	A	A	A	A	A	A	A	A	A	A	A	A	A	A	A	A	A	A	A	A	A	A	A	A	A	A	A	A	A	A	A	A	A	A	A	A	A	A
JHI-Hv50k-2016-104254	2H	637248658	G	G	A	A	G	G	G	G	G	G	G	G	G	G	G	G	G	G	G	G	G	G	G	G	G	G	G	G	G	G	G	G	G	G	G	G	G	G	G	G	G	G	G	G	G	G	G
JHI-Hv50k-2016-104276	2H	637284878	T	T	C	C	T	T	T	T	T	T	T	T	T	T	T	T	T	T	T	T	T	T	T	T	T	T	T	T	T	T	T	T	T	T	T	T	T	T	T	T	T	T	T	T	T	T	T
SCRI_RS_219568	2H	637284878	T	T	C	C	T	T	T	T	T	T	T	T	T	T	T	T	T	T	T	T	T	T	T	T	T	T	T	T	T	T	T	T	T	T	T	T	T	T	T	T	T	T	T	T	T	T	T
JHI-Hv50k-2016-104388	2H	638193925	T	T	C	C	T	T	T	T	T	T	T	T	T	T	T	T	T	T	T	T	T	T	T	T	T	T	T	T	T	T	T	T	T	T	T	T	T	T	T	CT	T	T	T	T	T	T	T
JHI-Hv50k-2016-104390	2H	638194095	G	G	A	A	G	G	G	G	G	G	G	G	G	G	G	G	G	G	G	G	G	G	G	AG	G	G	G	G	G	G	G	G	G	G	G	G	G	G	G	AG	G	G	G	G	G	G	G
JHI-Hv50k-2016-104396	2H	638240562	C	C	T	T	C	C	C	C	C	C	C	C	C	C	C	C	C	C	C	C	C	C	C	CT	C	C	C	C	C	C	C	C	C	C	C	C	C	C	C	CT	CT	C	C	C	C	C	C
SCRI_RS_7517	2H	638368224	A	A	G	G	A	A	A	A	A	A	A	A	A	A	A	A	A	A	A	A	A	A	A	A	A	A	A	A	A	A	A	A	A	A	A	A	A	A	A	A	A	A	A	A	A	A	A
JHI-Hv50k-2016-104432	2H	638369307	G	G	A	A	G	G	G	G	G	G	G	G	G	G	G	G	G	G	G	G	G	G	G	G	G	G	G	G	G	G	G	G	G	G	G	G	G	G	G	AG	G	G	G	G	G	G	G
JHI-Hv50k-2016-104509	2H	638564534	C	C	G	G	C	C	C	C	C	C	C	C	C	C	C	C	C	C	C	C	C	C	C	CG	C	CG	C	C	C	C	C	C	C	C	C	C	C	C	C	CG	CG	C	CG	C	C	C	C
JHI-Hv50k-2016-104514	2H	638564779	G	G	T	T	G	G	G	G	G	G	G	G	G	G	G	G	GT	G	G	G	G	G	G	GT	G	GT	GT	GT	GT	GT	G	G	G	G	G	G	G	G	G	GT	GT	GT	GT	GT	G	GT	GT
JHI-Hv50k-2016-104602	2H	638663320	C	C	G	G	C	C	C	C	C	C	C	C	C	C	C	C	CG	C	C	C	C	C	C	C	C	C	CG	C	CG	C	C	CG	CG	C	C	C	C	C	C	C	C	CG	CG	CG	CG	CG	C
JHI-Hv50k-2016-104644	2H	638687732	T	T	C	C	T	T	T	T	T	T	T	T	T	T	T	T	T	T	T	T	T	T	T	T	T	T	T	T	T	T	T	T	T	T	T	T	T	T	T	T	T	T	T	T	T	T	T
JHI-Hv50k-2016-104677	2H	638693855	C	C	T	T	C	C	C	C	C	C	C	C	C	C	C	C	C	C	C	C	C	C	C	C	C	C	C	C	C	C	C	C	C	C	C	C	C	C	C	CT	C	C	C	C	C	C	C
JHI-Hv50k-2016-104684	2H	638694199	C	C	T	T	C	C	C	C	C	C	C	C	C	C	C	C	C	C	C	C	C	C	C	C	C	C	C	C	C	C	C	C	C	C	C	C	C	C	C	CT	C	C	C	C	C	C	C
JHI-Hv50k-2016-104699	2H	638902015	G	G	C	C	G	G	G	G	G	G	G	G	G	G	G	G	G	G	G	G	G	G	G	G	G	G	G	G	G	G	G	G	G	G	G	G	G	G	G	G	G	G	G	G	G	G	G
JHI-Hv50k-2016-104725	2H	638989444	A	A	G	G	A	A	A	A	A	A	A	A	A	A	A	A	A	A	A	A	A	A	A	A	A	A	A	A	A	A	A	A	A	A	A	A	A	A	A	A	A	A	A	A	A	A	A
JHI-Hv50k-2016-104808	2H	639285847	A	A	G	G	A	A	A	A	A	A	A	A	A	A	A	A	A	A	A	A	A	A	A	A	A	A	A	A	A	A	A	A	A	A	A	A	A	A	A	A	A	A	A	A	A	A	A
JHI-Hv50k-2016-104828	2H	639288085	C	C	G	G	C	C	C	C	C	C	C	C	C	C	C	C	C	C	C	C	C	C	C	C	C	C	C	C	C	C	C	C	C	C	C	C	C	C	C	CG	C	C	C	C	C	C	C
JHI-Hv50k-2016-104839	2H	639289447	T	T	C	C	T	T	T	T	T	T	T	T	T	T	T	T	T	T	T	T	T	T	T	T	T	T	T	T	T	T	T	T	T	T	T	T	T	T	T	T	T	T	T	T	T	T	T
JHI-Hv50k-2016-104983	2H	639998975	C	C	T	T	C	C	C	C	C	C	C	C	C	C	C	C	C	C	C	C	C	C	C	C	C	C	C	C	C	C	C	C	C	C	C	C	C	C	C	CT	C	C	C	C	C	C	C
JHI-Hv50k-2016-106583	2H	648082876	A	A	C	C	A	A	A	A	A	A	A	A	A	A	NA	A	AC	A	A	A	A	A	A	AC	AC	A	NA	A	AC	AC	A	NA	A	A	A	A	A	A	A	AC	NA	A	AC	AC	AC	AC	AC
JHI-Hv50k-2016-108122	2H	654955912	T	T	A	A	T	T	T	T	T	T	T	T	T	T	T	T	T	T	T	T	T	T	T	T	T	T	T	T	T	T	T	T	T	T	T	T	T	T	T	AT	T	T	T	T	T	T	T
12_31205	2H	654960941	A	A	G	G	A	A	A	A	A	A	A	A	A	A	A	A	A	A	A	A	A	A	A	A	A	A	A	A	A	A	A	A	A	A	A	A	A	A	A	A	A	A	A	A	A	A	A
JHI-Hv50k-2016-108145	2H	654965578	A	A	G	G	A	A	A	A	A	A	A	A	A	A	A	A	A	A	A	A	A	A	A	A	A	A	A	A	A	A	A	A	A	A	A	A	A	A	A	AG	A	A	A	A	A	A	A
JHI-Hv50k-2016-108147	2H	654965845	G	G	C	C	G	G	G	G	G	G	G	G	G	G	G	G	G	G	G	G	G	G	G	G	G	G	G	G	G	G	G	G	G	G	G	G	G	G	G	G	G	G	G	G	G	G	G
JHI-Hv50k-2016-108149	2H	654966179	C	C	A	A	C	C	C	C	C	C	C	C	C	C	C	C	AC	C	C	C	C	C	C	AC	AC	C	C	C	AC	C	C	AC	C	C	C	C	C	C	C	A	AC	AC	AC	C	C	C	AC
JHI-Hv50k-2016-108155	2H	655111229	A	A	C	C	A	A	A	A	A	A	A	A	A	A	A	A	A	A	A	A	A	A	A	AC	A	A	A	A	A	A	A	A	A	A	A	A	A	A	A	AC	AC	A	A	A	A	A	A
SCRI_RS_13565	2H	655112232	A	A	C	C	A	A	A	A	A	A	A	A	A	A	A	A	A	A	A	A	A	A	A	A	A	A	A	A	A	A	A	A	A	A	A	A	A	A	A	A	A	A	A	A	A	A	A
JHI-Hv50k-2016-108157	2H	655112353	C	C	T	T	C	C	C	C	C	C	C	C	C	C	C	C	C	C	C	C	C	C	C	C	C	C	C	C	C	C	C	C	C	C	C	C	C	C	C	CT	C	C	C	C	C	C	C
11_11533	2H	655112436	A	A	G	G	A	A	A	A	A	A	A	A	A	A	A	A	A	A	A	A	A	A	A	A	A	A	A	A	A	A	A	A	A	A	A	A	A	A	A	A	A	A	A	A	A	A	A
JHI-Hv50k-2016-108159	2H	655112752	A	A	G	G	A	A	A	A	A	A	A	A	A	A	A	A	A	A	A	A	A	A	A	A	A	A	A	A	A	A	A	A	A	A	A	A	A	A	A	A	A	A	A	A	A	A	A
JHI-Hv50k-2016-108163	2H	655137145	A	A	C	C	A	A	A	A	A	A	A	A	A	A	A	A	A	A	A	A	A	A	A	A	A	A	A	A	A	A	A	A	A	A	A	A	A	A	A	A	A	A	A	A	A	A	A
SCRI_RS_3376	2H	655324614	A	A	G	G	A	A	A	A	A	A	A	A	A	A	A	A	A	A	A	A	A	A	A	A	A	A	A	A	A	A	A	A	A	A	A	A	A	A	A	A	A	A	A	A	A	A	A
JHI-Hv50k-2016-108191	2H	655326944	G	G	C	C	G	G	G	G	G	G	G	G	G	G	G	G	G	G	G	G	G	G	G	G	G	G	G	G	G	G	G	G	G	G	G	G	G	G	G	G	G	G	G	G	G	G	G
JHI-Hv50k-2016-108204	2H	655349005	G	G	A	A	G	G	G	G	G	G	G	G	G	G	G	G	G	G	G	G	G	G	G	G	G	G	G	G	G	G	G	G	G	G	G	G	G	G	G	G	G	G	G	G	G	G	G
JHI-Hv50k-2016-108213	2H	655401253	A	A	G	G	A	A	A	A	A	A	A	A	A	A	A	A	A	A	A	A	A	A	A	A	A	A	A	A	A	A	A	A	A	A	A	A	A	A	A	A	A	A	A	A	A	A	A
JHI-Hv50k-2016-108216	2H	655401659	T	T	C	C	T	T	T	T	T	T	T	T	T	T	T	T	T	T	T	T	T	T	T	T	T	T	T	T	T	T	T	T	T	T	T	T	T	T	T	T	T	T	T	T	T	T	T
JHI-Hv50k-2016-108241	2H	655480078	T	T	C	C	T	T	T	T	T	T	T	T	T	T	T	T	T	T	T	T	T	T	T	T	T	T	T	T	T	T	T	T	T	T	T	T	T	T	T	T	T	T	T	T	T	T	T
SCRI_RS_192398	2H	655480265	A	A	G	G	A	A	A	A	A	A	A	A	A	A	A	A	A	A	A	A	A	A	A	A	A	A	A	A	A	A	A	A	A	A	A	A	A	A	A	A	A	A	A	A	A	A	A
SCRI_RS_221886	2H	655481306	G	G	A	A	G	G	G	G	G	G	G	G	G	G	G	G	G	G	G	G	G	G	G	G	G	G	G	G	G	G	G	G	G	G	G	G	G	G	G	G	G	G	G	G	G	G	G
JHI-Hv50k-2016-108250	2H	655481375	A	A	T	T	A	A	A	A	A	A	A	A	A	A	A	A	A	A	A	A	A	A	A	A	A	A	A	A	A	A	A	A	A	A	A	A	A	A	A	A	A	A	A	A	A	A	A
JHI-Hv50k-2016-108254	2H	655481954	G	G	A	A	G	G	G	G	G	G	G	G	G	G	G	G	G	G	G	G	G	G	G	G	G	G	G	G	G	G	G	G	G	G	G	G	G	G	G	A	G	G	G	G	G	G	G
SCRI_RS_116694	2H	670791117	A	A	G	G	A	A	A	A	A	A	A	A	A	A	A	A	A	A	A	A	A	A	A	A	A	A	A	A	A	A	A	A	A	A	A	A	A	A	A	A	A	A	A	A	A	A	A
JHI-Hv50k-2016-109985	2H	673845357	T	T	G	G	T	T	T	T	T	T	T	T	T	T	T	T	T	T	T	T	T	T	T	T	T	T	T	T	T	T	T	T	T	T	T	T	T	T	T	T	T	T	T	T	T	T	T
JHI-Hv50k-2016-109992	2H	673846579	T	T	C	C	T	T	T	T	T	T	T	T	T	T	T	T	T	T	T	T	T	T	T	T	T	T	T	T	T	T	T	T	T	T	T	T	T	T	T	T	T	T	T	T	T	T	T
JHI-Hv50k-2016-110014	2H	673852392	C	C	T	T	C	C	C	C	C	C	C	C	C	C	C	C	C	C	C	C	C	C	C	C	C	C	C	C	C	C	C	C	C	C	C	C	C	C	C	C	C	C	C	C	C	C	C
JHI-Hv50k-2016-110017	2H	673852868	C	C	T	T	C	C	C	C	C	C	C	C	C	C	C	C	C	C	C	C	C	C	C	CT	C	C	C	C	C	C	C	C	C	C	C	C	C	C	C	CT	CT	C	C	C	C	C	C
JHI-Hv50k-2016-110052	2H	673991291	T	T	C	C	T	T	T	T	T	T	T	T	T	T	T	T	T	T	T	T	T	T	T	T	T	T	T	T	T	T	T	T	T	T	T	T	T	T	T	T	T	T	T	T	T	T	T
JHI-Hv50k-2016-110068	2H	674148296	C	C	T	T	C	C	C	C	C	C	C	C	C	C	C	C	C	C	C	C	C	C	C	C	C	C	C	C	C	C	C	C	C	C	C	C	C	C	C	CT	C	C	C	C	C	C	C
JHI-Hv50k-2016-110105	2H	674156009	A	A	C	C	A	A	A	A	A	A	A	A	A	A	A	A	A	A	A	A	A	A	A	A	A	A	A	A	A	A	A	A	A	A	A	A	A	A	A	A	A	A	A	A	A	A	A
JHI-Hv50k-2016-110124	2H	674236491	G	G	A	A	G	G	G	G	G	G	G	G	G	G	G	G	G	G	G	G	G	G	G	G	G	G	G	G	G	G	G	G	G	G	G	G	G	G	G	AG	G	G	G	G	G	G	G
JHI-Hv50k-2016-110146	2H	674255908	G	G	A	A	G	G	G	G	G	G	G	G	G	G	G	G	G	G	G	G	G	G	G	G	G	G	G	G	G	G	G	G	G	G	G	G	G	G	G	AG	G	G	G	G	G	G	G
JHI-Hv50k-2016-110148	2H	674256816	C	C	G	G	C	C	C	C	C	C	C	C	C	C	C	C	C	C	C	C	C	C	C	C	C	C	C	C	C	C	C	C	C	C	C	C	C	C	C	C	C	C	C	C	C	C	C
JHI-Hv50k-2016-110159	2H	674306373	A	A	G	G	A	A	A	A	A	A	A	A	A	A	A	A	A	A	A	A	A	A	A	A	A	A	A	A	A	A	A	A	A	A	A	A	A	A	A	A	A	A	A	A	A	A	A
JHI-Hv50k-2016-110163	2H	674306695	A	A	G	G	A	A	A	A	A	A	A	A	A	A	A	A	A	A	A	A	A	A	A	A	A	A	A	A	A	A	A	A	A	A	A	A	A	A	A	A	A	A	A	A	A	A	A
JHI-Hv50k-2016-110777	2H	677132710	C	C	G	G	C	C	C	C	C	C	C	C	C	C	C	C	C	C	C	C	C	C	C	C	C	C	C	C	C	C	C	C	C	C	C	C	C	C	C	C	C	C	C	C	C	C	C
11_10138	2H	677197362	A	A	G	G	A	A	A	A	A	A	A	A	A	A	A	A	A	A	A	A	A	A	A	A	A	A	A	A	A	A	A	A	A	A	A	A	A	A	A	A	A	A	A	A	A	A	A
JHI-Hv50k-2016-110876	2H	677257277	A	A	G	G	A	A	A	A	A	A	A	A	A	A	A	A	A	A	A	A	A	A	A	A	A	A	A	A	A	A	A	A	A	A	A	A	A	A	A	A	A	A	A	A	A	A	A
JHI-Hv50k-2016-110885	2H	677312691	T	T	C	C	T	T	T	T	T	T	T	T	T	T	T	T	CT	T	T	T	T	T	T	CT	CT	CT	CT	CT	CT	CT	CT	CT	CT	T	T	T	T	T	T	T	CT	CT	CT	CT	CT	CT	CT
JHI-Hv50k-2016-110889	2H	677313102	T	T	A	A	T	T	T	T	T	T	T	T	T	T	T	T	T	T	T	T	T	T	T	T	T	T	T	T	T	T	T	T	T	T	T	T	T	T	T	T	T	T	T	T	T	T	T
JHI-Hv50k-2016-111042	2H	677539911	T	T	C	C	T	T	T	T	T	T	T	T	T	T	T	T	T	T	T	T	T	T	T	T	T	T	T	T	T	T	T	T	T	T	T	T	T	T	T	T	T	T	T	T	T	T	T
JHI-Hv50k-2016-111047	2H	677540600	T	T	G	G	T	T	T	T	T	T	T	T	T	T	T	T	T	T	T	T	T	T	T	T	T	T	T	T	T	T	T	T	T	T	T	T	T	T	T	T	T	T	T	T	T	T	T
JHI-Hv50k-2016-111056	2H	677541352	G	G	A	A	G	G	G	G	G	G	G	G	G	G	G	G	G	G	G	G	G	G	G	G	G	G	G	G	G	G	G	G	G	G	G	G	G	G	G	AG	G	G	G	G	G	G	G
JHI-Hv50k-2016-111221	2H	678539480	G	G	C	C	G	G	G	G	G	G	G	G	G	G	G	G	G	G	G	G	G	G	G	G	G	G	G	G	G	G	G	G	G	G	G	G	G	G	G	G	G	G	G	G	G	G	G
JHI-Hv50k-2016-111222	2H	678539573	T	T	C	C	T	T	T	T	T	T	T	T	T	T	T	T	T	T	T	T	T	T	T	T	T	T	T	T	T	T	T	T	T	T	T	T	T	T	T	T	T	T	T	T	T	T	T
JHI-Hv50k-2016-111227	2H	678616634	C	C	G	G	C	C	C	C	C	C	C	C	C	C	C	C	C	C	C	C	C	C	C	C	C	C	C	C	C	C	C	C	C	C	C	C	C	C	C	CG	C	C	C	C	C	C	C
JHI-Hv50k-2016-111251	2H	678703331	A	A	C	C	A	A	A	A	A	A	A	A	A	A	A	A	A	A	A	A	A	A	A	A	A	A	A	A	A	A	A	A	A	A	A	A	A	A	A	A	A	A	A	A	A	A	A
SCRI_RS_172220	2H	678954955	G	G	C	C	G	G	G	G	G	G	G	G	G	G	G	G	G	G	G	G	G	G	G	G	G	G	G	G	G	G	G	G	G	G	G	G	G	G	G	G	G	G	G	G	G	G	G
JHI-Hv50k-2016-111305	2H	679383170	T	T	C	C	T	T	T	T	T	T	T	T	T	T	T	T	T	T	T	T	T	T	T	T	T	T	T	T	T	T	T	T	T	T	T	T	T	T	T	T	T	T	T	T	T	T	T
JHI-Hv50k-2016-111314	2H	679384668	C	C	T	T	C	C	C	C	C	C	C	C	C	C	C	C	C	C	C	C	C	C	C	C	C	C	C	C	C	C	C	C	C	C	C	C	C	C	C	CT	C	C	C	C	C	C	C
JHI-Hv50k-2016-111334	2H	679394852	T	T	G	G	T	T	T	T	T	T	T	T	T	T	T	T	T	T	T	T	T	T	T	T	T	T	T	T	T	T	T	T	T	T	T	T	T	T	T	T	T	T	T	T	T	T	T
SCRI_RS_148298	2H	679546815	C	C	T	T	C	C	C	C	C	C	C	C	C	C	C	C	C	C	C	C	C	C	C	C	C	C	C	C	C	C	C	C	C	C	C	C	C	C	C	CT	C	C	C	C	C	C	C
JHI-Hv50k-2016-111528	2H	679905603	G	G	A	A	G	G	G	G	G	G	G	G	G	G	G	G	G	G	G	G	G	G	G	G	G	G	G	G	G	G	G	G	G	G	G	G	G	G	G	AG	G	G	G	G	G	G	G
JHI-Hv50k-2016-111535	2H	679906317	A	A	C	C	A	A	A	A	A	A	A	A	A	A	A	A	A	A	A	A	A	A	A	A	A	A	A	A	A	A	A	A	A	A	A	A	A	A	A	A	A	A	A	A	A	A	A
JHI-Hv50k-2016-111538	2H	679906964	A	A	G	G	A	A	A	A	A	A	A	A	A	A	A	A	A	A	A	A	A	A	A	A	A	A	A	A	A	A	A	A	A	A	A	A	A	A	A	A	A	A	A	A	A	A	A
JHI-Hv50k-2016-111558	2H	680106304	C	C	T	T	C	C	C	C	C	C	C	C	C	C	C	C	C	C	C	C	C	C	C	C	C	C	C	C	C	C	C	C	C	C	C	C	C	C	C	C	C	C	C	C	C	C	C
JHI-Hv50k-2016-111563	2H	680106895	T	T	C	C	T	T	T	T	T	T	T	T	T	T	T	T	T	T	T	T	T	T	T	T	T	T	T	T	T	T	T	T	T	T	T	T	T	T	T	T	T	T	T	T	T	T	T
JHI-Hv50k-2016-111565	2H	680107039	T	T	A	A	T	T	T	T	T	T	T	T	T	T	T	T	T	T	T	T	T	T	T	T	T	T	T	T	T	T	T	T	T	T	T	T	T	T	T	T	T	T	T	T	T	T	T
JHI-Hv50k-2016-111566	2H	680107471	A	A	G	G	A	A	A	A	A	A	A	A	A	A	A	A	A	A	A	A	A	A	A	A	A	A	A	A	A	A	A	A	A	A	A	A	A	A	A	A	A	A	A	A	A	A	A
SCRI_RS_140972	2H	680389013	G	G	T	T	G	G	G	G	G	G	G	G	G	G	G	G	G	G	G	G	G	G	G	G	G	G	G	G	G	G	G	G	G	G	G	G	G	G	G	GT	G	G	G	G	G	G	G
JHI-Hv50k-2016-111575	2H	680441285	T	T	C	C	T	T	T	T	T	T	T	T	T	T	T	T	T	T	T	T	T	T	T	T	T	T	T	T	T	T	T	T	T	T	T	T	T	T	T	T	T	T	T	T	T	T	T
JHI-Hv50k-2016-111587	2H	680460864	A	A	G	G	A	A	A	A	A	A	A	A	A	A	A	A	A	A	A	A	A	A	A	A	A	A	A	A	A	A	A	A	A	A	A	A	A	A	A	AG	A	A	A	A	A	A	A
JHI-Hv50k-2016-111588	2H	680461040	T	T	C	C	T	T	T	T	T	T	T	T	T	T	T	T	T	T	T	T	T	T	T	T	T	T	T	T	T	T	T	T	T	T	T	T	T	T	T	T	T	T	T	T	T	T	T
JHI-Hv50k-2016-111592	2H	680461532	G	G	C	C	G	G	G	G	G	G	G	G	G	G	G	G	G	G	G	G	G	G	G	G	G	G	G	G	G	G	G	G	G	G	G	G	G	G	G	CG	G	G	G	G	G	G	G
JHI-Hv50k-2016-111647	2H	680995381	T	T	C	C	T	T	T	T	T	T	T	T	T	T	T	T	T	T	T	T	T	T	T	T	T	T	T	T	T	T	T	T	T	T	T	T	T	T	T	T	T	T	T	T	T	T	T
JHI-Hv50k-2016-111657	2H	681044039	G	G	A	A	G	G	G	G	G	G	G	G	G	G	G	G	G	G	G	G	G	G	G	G	G	G	G	G	G	G	G	G	G	G	G	G	G	G	G	A	G	G	G	G	G	G	G
11_20086	2H	681044282	A	A	C	C	A	A	A	A	A	A	A	A	A	A	A	A	A	A	A	A	A	A	A	A	A	A	A	A	A	A	A	A	A	A	A	A	A	A	A	A	A	A	A	A	A	A	A
JHI-Hv50k-2016-111661	2H	681044855	A	A	G	G	A	A	A	A	A	A	A	A	A	A	A	A	A	A	A	A	A	A	A	A	A	A	A	A	A	A	A	A	A	A	A	A	A	A	A	A	A	A	A	A	A	A	A
JHI-Hv50k-2016-111700	2H	681047539	A	A	G	G	A	A	A	A	A	A	A	A	A	A	A	A	A	A	A	A	A	A	A	A	A	A	A	A	A	A	A	A	A	A	A	A	A	A	A	A	A	A	A	A	A	A	A
SCRI_RS_154713	2H	681051686	A	A	G	G	A	A	A	A	A	A	A	A	A	A	A	A	A	A	A	A	A	A	A	A	A	A	A	A	A	A	A	A	A	A	A	A	A	A	A	A	A	A	A	A	A	A	A
JHI-Hv50k-2016-111760	2H	681068322	T	T	C	C	T	T	T	T	T	T	T	T	T	T	T	T	T	T	T	T	T	T	T	T	T	T	T	T	T	T	T	T	T	T	T	T	T	T	T	T	T	T	T	T	T	T	T
JHI-Hv50k-2016-111771	2H	681069218	A	A	G	G	A	A	A	A	A	A	A	A	A	A	A	A	AG	A	A	A	A	A	A	A	AG	AG	AG	AG	AG	AG	AG	AG	AG	A	A	A	A	A	A	A	AG	AG	AG	AG	AG	AG	AG
JHI-Hv50k-2016-111819	2H	681290440	C	C	G	G	C	C	C	C	C	C	C	C	C	C	C	C	C	C	C	C	C	C	C	C	C	C	C	C	C	C	C	C	C	C	C	C	C	C	C	C	C	C	C	C	C	C	C
JHI-Hv50k-2016-111820	2H	681290442	A	A	C	C	A	A	A	A	A	A	A	A	A	A	A	A	A	A	A	A	A	A	A	A	A	A	A	A	A	A	A	A	A	A	A	A	A	A	A	A	A	A	A	A	A	A	A
JHI-Hv50k-2016-111822	2H	681290695	T	T	C	C	T	T	T	T	T	T	T	T	T	T	T	T	T	T	T	T	T	T	T	T	T	T	T	T	T	T	T	T	T	T	T	T	T	T	T	T	T	T	T	T	T	T	T
JHI-Hv50k-2016-111864	2H	681465290	A	A	G	G	A	A	A	A	A	A	A	A	A	A	A	A	A	A	A	A	A	A	A	A	A	A	A	A	A	A	A	A	A	A	A	A	A	A	A	A	A	A	A	A	A	A	A
JHI-Hv50k-2016-111871	2H	681469116	C	C	G	G	C	C	C	C	C	C	C	C	C	C	C	C	C	C	C	C	C	C	C	C	C	C	C	C	C	C	C	C	C	C	C	C	C	C	C	C	C	C	C	C	C	C	C
SCRI_RS_160958	2H	681765866	C	C	T	T	C	C	C	C	C	C	C	C	C	C	C	C	C	C	C	C	C	C	C	C	C	C	C	C	C	C	C	C	C	C	C	C	C	C	C	CT	C	C	C	C	C	C	C
JHI-Hv50k-2016-111949	2H	681785433	G	G	A	A	G	G	G	G	G	G	G	G	G	G	G	G	G	G	G	G	G	G	G	G	G	G	G	G	G	G	G	G	G	G	G	G	G	G	G	AG	G	G	G	G	G	G	G
SCRI_RS_170162	2H	681786657	G	G	T	T	G	G	G	G	G	G	G	G	G	G	G	G	G	G	G	G	G	G	G	G	G	G	G	G	G	G	G	G	G	G	G	G	G	G	G	GT	G	G	G	G	G	G	G
JHI-Hv50k-2016-111954	2H	681786688	C	C	T	T	C	C	C	C	C	C	C	C	C	C	C	C	C	C	C	C	C	C	C	C	C	C	C	C	C	C	C	C	C	C	C	C	C	C	C	CT	C	C	C	C	C	C	C
JHI-Hv50k-2016-112041	2H	681924351	C	C	T	T	C	C	C	C	C	C	C	C	C	C	C	C	C	C	C	C	C	C	C	C	C	C	C	C	C	C	C	C	C	C	C	C	C	C	C	CT	C	C	C	C	C	C	C
JHI-Hv50k-2016-112065	2H	682048907	T	T	G	G	T	T	T	T	T	T	T	T	T	T	T	T	T	T	T	T	T	T	T	T	T	T	T	T	T	T	T	T	T	T	T	T	T	T	T	T	T	T	T	T	T	T	T
JHI-Hv50k-2016-112114	2H	682222535	G	G	T	T	G	G	G	G	G	G	G	G	G	G	G	G	G	G	G	G	G	G	G	G	G	G	G	G	G	G	G	G	G	G	G	G	G	G	G	GT	G	G	G	G	G	G	G
11_10876	2H	682222549	C	C	A	A	C	C	C	C	C	C	C	C	C	C	C	C	C	C	C	C	C	C	C	C	C	C	C	C	C	C	C	C	C	C	C	C	C	C	C	C	C	C	C	C	C	C	C
JHI-Hv50k-2016-112124	2H	682243554	A	A	G	G	A	A	A	A	A	A	A	A	A	A	A	A	A	A	A	A	A	A	A	A	A	A	A	A	A	A	A	A	A	A	A	A	A	A	A	A	A	A	A	A	A	A	A
JHI-Hv50k-2016-112127	2H	682243810	G	G	A	A	G	G	G	G	G	G	G	G	G	G	G	G	C	G	G	G	G	G	G	C	C	C	C	C	C	C	C	C	C	G	G	G	G	G	G	C	C	C	C	C	C	C	C
11_11250	2H	682243810	C	C	T	T	C	C	C	C	C	C	C	C	C	C	C	C	G	C	C	C	C	C	C	G	G	G	G	G	G	G	G	G	G	C	C	C	C	C	C	G	G	G	G	G	G	G	G
JHI-Hv50k-2016-112145	2H	682402300	A	A	C	C	A	A	A	A	A	A	A	A	A	A	A	A	A	A	A	A	A	A	A	A	A	A	A	A	A	A	A	A	A	A	A	A	A	A	A	A	A	A	A	A	A	A	A
JHI-Hv50k-2016-112185	2H	682607357	C	C	G	G	C	C	C	C	C	C	C	C	C	C	C	C	C	C	C	C	C	C	C	C	C	C	C	C	C	C	C	C	C	C	C	C	C	C	C	C	C	C	C	C	C	C	C
JHI-Hv50k-2016-112229	2H	682653989	G	G	C	C	G	G	G	G	G	G	G	G	G	G	G	G	G	G	G	G	G	G	G	G	G	G	G	G	G	G	G	G	G	G	G	G	G	G	G	G	G	G	G	G	G	G	G
SCRI_RS_173374	2H	682659940	C	C	T	T	C	C	C	C	C	C	C	C	C	C	C	C	C	C	C	C	C	C	C	C	C	C	C	C	C	C	C	C	C	C	C	C	C	C	C	C	C	C	C	C	C	C	C
SCRI_RS_159484	2H	682669275	T	T	C	C	T	T	T	T	T	T	T	T	T	T	T	T	T	T	T	T	T	T	T	T	T	T	T	T	T	T	T	T	T	T	T	T	T	T	T	T	T	T	T	T	T	T	T
JHI-Hv50k-2016-112411	2H	682769876	C	C	A	A	C	C	C	C	C	C	C	C	C	C	C	C	C	C	C	C	C	C	C	C	C	C	C	C	C	C	C	C	C	C	C	C	C	C	C	AC	C	C	C	C	C	C	C
JHI-Hv50k-2016-112461	2H	682929790	A	A	C	C	A	A	A	A	A	A	A	A	A	A	A	A	A	A	A	A	A	A	A	A	A	A	A	A	A	A	A	A	A	A	A	A	A	A	A	A	A	A	A	A	A	A	A
JHI-Hv50k-2016-112542	2H	683621205	C	C	T	T	C	C	C	C	C	C	C	C	C	C	C	C	C	C	C	C	C	C	C	C	C	C	C	C	C	C	C	C	C	C	C	C	C	C	C	C	C	C	C	C	C	C	C
SCRI_RS_150494	2H	683621802	C	C	T	T	C	C	C	C	C	C	C	C	C	C	C	C	C	C	C	C	C	C	C	C	C	C	C	C	C	C	C	C	C	C	C	C	C	C	C	C	C	C	C	C	C	C	C
JHI-Hv50k-2016-112569	2H	683736236	G	G	C	C	G	G	G	G	G	G	G	G	G	G	G	G	G	G	G	G	G	G	G	G	G	G	G	G	G	G	G	G	G	G	G	G	G	G	G	CG	G	G	G	G	G	G	G
JHI-Hv50k-2016-112586	2H	683771916	T	T	C	C	T	T	T	T	T	T	T	T	T	T	T	T	T	T	T	T	T	T	T	T	T	T	T	T	T	T	T	T	T	T	T	T	T	T	T	T	T	T	T	T	T	T	T
JHI-Hv50k-2016-112588	2H	683771998	C	C	T	T	C	C	C	C	C	C	C	C	C	C	C	C	C	C	C	C	C	C	C	C	C	C	C	C	C	C	C	C	C	C	C	C	C	C	C	CT	C	C	C	C	C	C	C
JHI-Hv50k-2016-112592	2H	683772608	C	C	T	T	C	C	C	C	C	C	C	C	C	C	C	C	C	C	C	C	C	C	C	C	C	C	C	C	C	C	C	C	C	C	C	C	C	C	C	CT	C	C	C	C	C	C	C
SCRI_RS_135248	2H	683772664	T	T	C	C	T	T	T	T	T	T	T	T	T	T	T	T	T	T	T	T	T	T	T	T	T	T	T	T	T	T	T	T	T	T	T	T	T	T	T	T	T	T	T	T	T	T	T
SCRI_RS_142188	2H	684036885	G	G	A	A	G	G	G	G	G	G	G	G	G	G	G	G	G	G	G	G	G	G	G	G	G	G	G	G	G	G	G	G	G	G	G	G	G	G	G	G	G	G	G	G	G	G	G
JHI-Hv50k-2016-112633	2H	684080926	C	C	T	T	C	C	C	C	C	C	C	C	C	C	C	C	C	C	C	C	C	C	C	C	C	C	C	C	C	C	C	C	C	C	C	C	C	C	C	C	C	C	C	C	C	C	C
SCRI_RS_196842	2H	684122531	G	G	A	A	G	G	G	G	G	G	G	G	G	G	G	G	G	G	G	G	G	G	G	G	G	G	G	G	G	G	G	G	G	G	G	G	G	G	G	G	G	G	G	G	G	G	G
SCRI_RS_221763	2H	684500197	G	G	A	A	G	G	G	G	G	G	G	G	G	G	G	G	G	G	G	G	G	G	G	G	G	G	G	G	G	G	G	G	G	G	G	G	G	G	G	G	G	G	G	G	G	G	G
JHI-Hv50k-2016-112767	2H	684545794	A	A	G	G	A	A	A	A	A	A	A	A	A	A	A	A	A	A	A	A	A	A	A	A	A	A	A	A	A	A	A	A	A	A	A	A	A	A	A	A	A	A	A	A	A	A	A
JHI-Hv50k-2016-112768	2H	684545911	A	A	G	G	A	A	A	A	A	A	A	A	A	A	A	A	A	A	A	A	A	A	A	A	A	A	A	A	A	A	A	A	A	A	A	A	A	A	A	A	A	A	A	A	A	A	A
JHI-Hv50k-2016-112793	2H	684694656	A	A	G	G	A	A	A	A	A	A	A	A	A	A	A	A	A	A	A	A	A	A	A	A	A	A	A	A	A	A	A	A	A	A	A	A	A	A	A	A	A	A	A	A	A	A	A
JHI-Hv50k-2016-112815	2H	684696114	G	G	A	A	G	G	G	G	G	G	G	G	G	G	G	G	G	G	G	G	G	G	G	G	G	G	G	G	G	G	G	G	G	G	G	G	G	G	G	AG	G	G	G	G	G	G	G
JHI-Hv50k-2016-112817	2H	684696343	T	T	C	C	T	T	T	T	T	T	T	T	T	T	T	T	T	T	T	T	T	T	T	T	T	T	T	T	T	T	T	T	T	T	T	T	T	T	T	T	T	T	T	T	T	T	T
JHI-Hv50k-2016-112819	2H	684696829	G	G	T	T	G	G	G	G	G	G	G	G	G	G	G	G	G	G	G	G	G	G	G	G	G	G	G	G	G	G	G	G	G	G	G	G	G	G	G	GT	G	G	G	G	G	G	G
JHI-Hv50k-2016-112820	2H	684697277	A	A	G	G	A	A	A	A	A	A	A	A	A	A	A	A	A	A	A	A	A	A	A	A	A	A	A	A	A	A	A	A	A	A	A	A	A	A	A	A	A	A	A	A	A	A	A
JHI-Hv50k-2016-112843	2H	684728581	C	C	G	G	C	C	C	C	C	C	C	C	C	C	C	C	C	C	C	C	C	C	C	C	C	C	C	C	C	C	C	C	C	C	C	C	C	C	C	C	C	C	C	C	C	C	C
JHI-Hv50k-2016-112847	2H	684730628	G	G	A	A	G	G	G	G	G	G	G	G	G	G	G	G	G	G	G	G	G	G	G	G	G	G	G	G	G	G	G	G	G	G	G	G	G	G	G	AG	G	G	G	G	G	G	G
JHI-Hv50k-2016-112848	2H	684730683	G	G	A	A	G	G	G	G	G	G	G	G	G	G	G	G	G	G	G	G	G	G	G	G	G	G	G	G	G	G	G	G	G	G	G	G	G	G	G	AG	G	G	G	G	G	G	G
JHI-Hv50k-2016-112874	2H	684842933	C	C	T	T	C	C	C	C	C	C	C	C	C	C	C	C	C	C	C	C	C	C	C	C	C	C	C	C	C	C	C	C	C	C	C	C	C	C	C	CT	C	C	C	C	C	C	C
JHI-Hv50k-2016-112938	2H	685275740	G	G	A	A	G	G	G	G	G	G	G	G	G	G	G	G	G	G	G	G	G	G	G	G	G	G	G	G	G	G	G	G	G	G	G	G	G	G	G	G	G	G	G	G	G	G	G
JHI-Hv50k-2016-112940	2H	685276184	G	G	A	A	G	G	G	G	G	G	G	G	G	G	G	G	G	G	G	G	G	G	G	G	G	G	G	G	G	G	G	G	G	G	G	G	G	G	G	AG	G	G	G	G	G	G	G
JHI-Hv50k-2016-112959	2H	685378211	G	G	A	A	G	G	G	G	G	G	G	G	G	G	G	G	G	G	G	G	G	G	G	G	G	G	G	G	G	G	G	G	G	G	G	G	G	G	G	G	G	G	G	G	G	G	G
JHI-Hv50k-2016-113041	2H	685490011	A	A	C	C	A	A	A	A	A	A	A	A	A	A	A	A	A	A	A	A	A	A	A	A	A	A	A	A	A	A	A	A	A	A	A	A	A	A	A	A	A	A	A	A	A	A	A
JHI-Hv50k-2016-113043	2H	685490109	C	C	T	T	C	C	C	C	C	C	C	C	C	C	C	C	C	C	C	C	C	C	C	C	C	C	C	C	C	C	C	C	C	C	C	C	C	C	C	CT	C	C	C	C	C	C	C
JHI-Hv50k-2016-113052	2H	685490952	A	A	G	G	A	A	A	A	A	A	A	A	A	A	A	A	A	A	A	A	A	A	A	AG	A	A	A	A	A	A	A	A	A	A	A	A	A	A	A	AG	AG	A	A	A	A	A	A
JHI-Hv50k-2016-113055	2H	685491473	A	A	T	T	A	A	A	A	A	A	A	A	A	A	A	A	A	A	A	A	A	A	A	A	A	A	A	A	A	A	A	A	A	A	A	A	A	A	A	AT	A	A	A	A	A	A	A
JHI-Hv50k-2016-113156	2H	685625942	A	A	G	G	A	A	A	A	A	A	A	A	A	A	A	A	A	A	A	A	A	A	A	A	A	A	A	A	A	A	A	A	A	A	A	A	A	A	A	A	A	A	A	A	A	A	A
JHI-Hv50k-2016-113188	2H	685631486	T	T	C	C	T	T	T	T	T	T	T	T	T	T	T	T	T	T	T	T	T	T	T	T	T	T	T	T	T	T	T	T	T	T	T	T	T	T	T	T	T	T	T	T	T	T	T
JHI-Hv50k-2016-113191	2H	685632431	T	T	C	C	T	T	T	T	T	T	T	T	T	T	T	T	T	T	T	T	T	T	T	T	T	T	T	T	T	T	T	T	T	T	T	T	T	T	T	T	T	T	T	T	T	T	T
JHI-Hv50k-2016-113226	2H	685783859	C	C	A	A	C	C	C	C	C	C	C	C	C	C	C	C	G	C	C	C	C	C	C	G	G	G	G	G	G	G	G	G	G	C	C	C	C	C	C	G	G	G	G	G	G	G	G
12_10735	2H	685783859	G	G	T	T	G	G	G	G	G	G	G	G	G	G	G	G	C	G	G	G	G	G	G	C	C	C	C	C	C	C	C	C	C	G	G	G	G	G	G	C	C	C	C	C	C	C	C
JHI-Hv50k-2016-113231	2H	685784406	G	G	T	T	G	G	G	G	G	G	G	G	G	G	G	G	G	G	G	G	G	G	G	G	G	G	G	G	G	G	G	G	G	G	G	G	G	G	G	G	G	G	G	G	G	G	G
JHI-Hv50k-2016-113262	2H	685788484	C	C	T	T	C	C	C	C	C	C	C	C	C	C	C	C	C	C	C	C	C	C	C	CT	C	C	C	C	C	C	C	C	C	C	C	C	C	C	C	CT	CT	C	C	C	C	C	C
JHI-Hv50k-2016-113267	2H	685788836	G	G	C	C	G	G	G	G	G	G	G	G	G	G	G	G	G	G	G	G	G	G	G	G	G	G	G	G	G	G	G	G	G	G	G	G	G	G	G	G	G	G	G	G	G	G	G
JHI-Hv50k-2016-113280	2H	685907552	T	T	G	G	T	T	T	T	T	T	T	T	T	T	T	T	T	T	T	T	T	T	T	T	T	T	T	T	T	T	T	T	T	T	T	T	T	T	T	T	T	T	T	T	T	T	T
JHI-Hv50k-2016-113281	2H	685908201	A	A	C	C	A	A	A	A	A	A	A	A	A	A	A	A	A	A	A	A	A	A	A	A	A	A	A	A	A	A	A	A	A	A	A	A	A	A	A	A	A	A	A	A	A	A	A
SCRI_RS_209354	2H	685910089	C	C	T	T	C	C	C	C	C	C	C	C	C	C	C	C	C	C	C	C	C	C	C	C	C	C	C	C	C	C	C	C	C	C	C	C	C	C	C	C	C	C	C	C	C	C	C
JHI-Hv50k-2016-113307	2H	685912213	G	G	C	C	G	G	G	G	G	G	G	G	G	G	G	G	G	G	G	G	G	G	G	G	G	G	G	G	G	G	G	G	G	G	G	G	G	G	G	G	G	G	G	G	G	G	G
SCRI_RS_152485	2H	686489408	A	A	G	G	A	A	A	A	A	A	A	A	A	A	A	A	A	A	A	A	A	A	A	A	A	A	A	A	A	A	A	A	A	A	A	A	A	A	A	A	A	A	A	A	A	A	A
SCRI_RS_157053	2H	687144603	T	T	C	C	T	T	T	T	T	T	T	T	T	T	T	T	T	T	T	T	T	T	T	T	T	T	T	T	T	T	T	T	T	T	T	T	T	T	T	T	T	T	T	T	T	T	T
JHI-Hv50k-2016-113560	2H	687238985	A	A	G	G	A	A	A	A	A	A	A	A	A	A	A	A	A	A	A	A	A	A	A	A	A	A	A	A	A	A	A	A	A	A	A	A	A	A	A	AG	A	A	A	A	A	A	A
JHI-Hv50k-2016-113568	2H	687240321	C	C	T	T	C	C	C	C	C	C	C	C	C	C	C	C	C	C	C	C	C	C	C	C	C	C	C	C	C	C	C	C	C	C	C	C	C	C	C	CT	NA	C	C	C	C	C	C
JHI-Hv50k-2016-113569	2H	687240615	T	T	G	G	T	T	T	T	T	T	T	T	T	T	T	T	T	T	T	T	T	T	T	T	T	T	T	T	T	T	T	T	T	T	T	T	T	T	T	T	T	T	T	T	T	T	T
JHI-Hv50k-2016-113577	2H	687254234	C	C	T	T	C	C	C	C	C	C	C	C	C	C	C	C	C	C	C	C	C	C	C	C	C	C	C	C	C	C	C	C	C	C	C	C	C	C	C	CT	C	C	C	C	C	C	C
JHI-Hv50k-2016-113588	2H	687347898	A	A	G	G	A	A	A	A	A	A	A	A	A	A	A	A	A	A	A	A	A	A	A	A	A	A	A	A	A	A	A	A	A	A	A	A	A	A	A	A	A	A	A	A	A	A	A
JHI-Hv50k-2016-113591	2H	687348076	A	A	G	G	A	A	A	A	A	A	A	A	A	A	A	A	A	A	A	A	A	A	A	AG	A	A	A	A	A	A	A	A	A	A	A	A	A	A	A	A	A	A	AG	A	AG	A	A
JHI-Hv50k-2016-113596	2H	687348777	G	G	A	A	G	G	G	G	G	G	G	G	G	G	G	G	G	G	G	G	G	G	G	G	G	G	G	G	G	G	G	G	G	G	G	G	G	G	G	AG	G	G	G	G	G	G	G
JHI-Hv50k-2016-113598	2H	687349885	T	T	A	A	T	T	T	T	T	T	T	T	T	T	T	T	T	T	T	T	T	T	T	T	T	T	T	T	T	T	T	T	T	T	T	T	T	T	T	AT	T	T	T	T	T	T	T
JHI-Hv50k-2016-113599	2H	687350099	A	A	C	C	A	A	A	A	A	A	A	A	A	A	A	A	A	A	A	A	A	A	A	A	A	A	A	A	A	A	A	A	A	A	A	A	A	A	A	A	A	A	A	A	A	A	A
JHI-Hv50k-2016-113600	2H	687350656	T	T	G	G	T	T	T	T	T	T	T	T	T	T	T	T	T	T	T	T	T	T	T	T	T	T	T	T	T	T	T	T	T	T	T	T	T	T	T	T	T	T	T	T	T	T	T
JHI-Hv50k-2016-113611	2H	687353546	A	A	G	G	A	A	A	A	A	A	A	A	A	A	A	A	A	A	A	A	A	A	A	A	A	A	A	A	A	A	A	A	A	A	A	A	A	A	A	A	A	A	A	A	A	A	A
JHI-Hv50k-2016-113615	2H	687354940	A	A	G	G	A	A	A	A	A	A	A	A	A	A	A	A	A	A	A	A	A	A	A	A	A	A	A	A	A	A	A	A	A	A	A	A	A	A	A	A	A	A	A	A	A	A	A
JHI-Hv50k-2016-113618	2H	687355415	C	C	A	A	C	C	C	C	C	C	C	C	C	C	C	C	C	C	C	C	C	C	C	C	C	C	C	C	C	C	C	C	C	C	C	C	C	C	C	AC	C	C	C	C	C	C	C
JHI-Hv50k-2016-113619	2H	687355610	C	C	A	A	C	C	C	C	C	C	C	C	C	C	C	C	C	C	C	C	C	C	C	C	C	C	C	C	C	C	C	C	C	C	C	C	C	C	C	AC	C	C	C	C	C	C	C
JHI-Hv50k-2016-113633	2H	687578368	G	G	A	A	G	G	G	G	G	G	G	G	G	G	G	G	G	G	G	G	G	G	G	G	G	G	G	G	G	G	G	G	G	G	G	G	G	G	G	AG	G	G	G	G	G	G	G
JHI-Hv50k-2016-113634	2H	687578555	G	G	A	A	G	G	G	G	G	G	G	G	G	G	G	G	G	G	G	G	G	G	G	G	G	G	G	G	G	G	G	G	G	G	G	G	G	G	G	G	G	G	G	G	G	G	G
JHI-Hv50k-2016-113636	2H	687579400	T	T	C	C	T	T	T	T	T	T	T	T	T	T	T	T	T	T	T	T	T	T	T	T	T	T	T	T	T	T	T	T	T	T	T	T	T	T	T	T	T	T	T	T	T	T	T
JHI-Hv50k-2016-113642	2H	687583198	A	A	C	C	A	A	A	A	A	A	A	A	A	A	A	A	A	A	A	A	A	A	A	A	A	A	A	A	A	A	A	A	A	A	A	A	A	A	A	A	A	A	A	A	A	A	A
JHI-Hv50k-2016-113653	2H	687584269	G	G	C	C	G	G	G	G	G	G	G	G	G	G	G	G	G	G	G	G	G	G	G	G	G	G	G	G	G	G	G	G	G	G	G	G	G	G	G	CG	G	G	G	G	G	G	G
JHI-Hv50k-2016-113668	2H	687585316	C	C	T	T	C	C	C	C	C	C	C	C	C	C	C	C	C	C	C	C	C	C	C	C	C	C	C	C	C	C	C	C	C	C	C	C	C	C	C	CT	C	C	C	C	C	C	C
JHI-Hv50k-2016-113670	2H	687585419	T	T	C	C	T	T	T	T	T	T	T	T	T	T	T	T	T	T	T	T	T	T	T	T	T	T	T	T	T	T	T	T	T	T	T	T	T	T	T	T	T	T	T	T	T	T	T
JHI-Hv50k-2016-113676	2H	687585612	A	A	G	G	A	A	A	A	A	A	A	A	A	A	A	A	A	A	A	A	A	A	A	A	A	A	A	A	A	A	A	A	A	A	A	A	A	A	A	A	A	A	A	A	A	A	A
JHI-Hv50k-2016-113683	2H	687586028	G	G	T	T	G	G	G	G	G	G	G	G	G	G	G	G	G	G	G	G	G	G	G	G	G	G	G	G	G	G	G	G	G	G	G	G	G	G	G	GT	G	G	G	G	G	G	G
JHI-Hv50k-2016-113715	2H	687685272	G	G	T	T	G	G	G	G	G	G	G	G	G	G	G	G	G	G	G	G	G	G	G	G	G	G	G	G	G	G	G	G	G	G	G	G	G	G	G	G	G	G	G	G	G	G	G
JHI-Hv50k-2016-113731	2H	687686626	T	T	C	C	T	T	T	T	T	T	T	T	T	T	T	T	T	T	T	T	T	T	T	T	T	T	T	T	T	T	T	T	T	T	T	T	T	T	T	T	T	T	T	T	T	T	T
JHI-Hv50k-2016-113739	2H	687724993	C	C	T	T	C	C	C	C	C	C	C	C	C	C	C	C	C	C	C	C	C	C	C	C	C	C	C	C	C	C	C	C	C	C	C	C	C	C	C	CT	C	C	C	C	C	C	C
JHI-Hv50k-2016-113741	2H	687725325	C	C	A	A	C	C	C	C	C	C	C	C	C	C	C	C	C	C	C	C	C	C	C	C	C	C	C	C	C	C	C	C	C	C	C	C	C	C	C	AC	C	C	C	C	C	C	C
JHI-Hv50k-2016-113742	2H	687725516	A	A	G	G	A	A	A	A	A	A	A	A	A	A	A	A	A	A	A	A	A	A	A	A	A	A	A	A	A	A	A	A	A	A	A	A	A	A	A	A	A	A	A	A	A	A	A
JHI-Hv50k-2016-113750	2H	687826714	C	C	T	T	C	C	C	C	C	C	C	C	C	C	C	C	C	C	C	C	C	C	C	C	C	C	C	C	C	C	C	C	C	C	C	C	C	C	C	CT	C	C	C	C	C	C	C
JHI-Hv50k-2016-113753	2H	687827240	T	T	C	C	T	T	T	T	T	T	T	T	T	T	T	T	T	T	T	T	T	T	T	T	T	T	T	T	T	T	T	T	T	T	T	T	T	T	T	T	T	T	T	T	T	T	T
JHI-Hv50k-2016-113754	2H	687827381	G	G	A	A	G	G	G	G	G	G	G	G	G	G	G	G	G	G	G	G	G	G	G	G	G	G	G	G	G	G	G	G	G	G	G	G	G	G	G	AG	G	G	G	G	G	G	G
JHI-Hv50k-2016-113755	2H	687827767	C	C	A	A	C	C	C	C	C	C	C	C	C	C	C	C	C	C	C	C	C	C	C	C	C	C	C	C	C	C	C	C	C	C	C	C	C	C	C	AC	C	C	C	C	C	C	C
JHI-Hv50k-2016-113785	2H	687868796	A	A	G	G	A	A	A	A	A	A	A	A	A	A	A	A	A	A	A	A	A	A	A	A	A	A	A	A	A	A	A	A	A	A	A	A	A	A	A	A	A	A	A	A	A	A	A
JHI-Hv50k-2016-113792	2H	687869458	C	C	G	G	C	C	C	C	C	C	C	C	C	C	C	C	C	C	C	C	C	C	C	C	C	C	C	C	C	C	C	C	C	C	C	C	C	C	C	CG	C	C	C	C	C	C	C
JHI-Hv50k-2016-113836	2H	687977106	T	T	G	G	T	T	T	T	T	T	T	T	T	T	T	T	T	T	T	T	T	T	T	T	T	T	T	T	T	T	T	T	T	T	T	T	T	T	T	T	T	T	T	T	T	T	T
JHI-Hv50k-2016-113858	2H	687998725	C	C	G	G	C	C	C	C	C	C	C	C	C	C	C	C	C	C	C	C	C	C	C	C	C	C	C	C	C	C	C	C	C	C	C	C	C	C	C	C	C	C	C	C	C	C	C
JHI-Hv50k-2016-113861	2H	687999086	C	C	T	T	C	C	C	C	C	C	C	C	C	C	C	C	C	C	C	C	C	C	C	C	C	C	C	C	C	C	C	C	C	C	C	C	C	C	C	C	C	C	C	C	C	C	C
JHI-Hv50k-2016-113872	2H	688001470	C	C	A	A	C	C	C	C	C	C	C	C	C	C	C	C	C	C	C	C	C	C	C	AC	C	C	C	C	C	C	C	C	C	C	C	C	C	C	C	AC	AC	C	C	C	C	C	C
JHI-Hv50k-2016-113915	2H	688034003	A	A	C	C	A	A	A	A	A	A	A	A	A	A	A	A	A	A	A	A	A	A	A	A	A	A	A	A	A	A	A	A	A	A	A	A	A	A	A	A	A	A	A	A	A	A	A
JHI-Hv50k-2016-113916	2H	688034075	T	T	C	C	T	T	T	T	T	T	T	T	T	T	T	T	T	T	T	T	T	T	T	T	T	T	T	T	T	T	T	T	T	T	T	T	T	T	T	T	T	T	T	T	T	T	T
JHI-Hv50k-2016-113959	2H	688129216	A	A	G	G	A	A	A	A	A	A	A	A	A	A	A	A	A	A	A	A	A	A	A	A	A	A	A	A	A	A	A	A	A	A	A	A	A	A	A	A	A	A	A	A	A	A	A
JHI-Hv50k-2016-113980	2H	688265873	C	C	G	G	C	C	C	C	C	C	C	C	C	C	C	C	C	C	C	C	C	C	C	C	C	C	C	C	C	C	C	C	C	C	C	C	C	C	C	C	C	C	C	C	C	C	C
JHI-Hv50k-2016-113982	2H	688266535	G	G	A	A	G	G	G	G	G	G	G	G	G	G	G	G	G	G	G	G	G	G	G	G	G	G	G	G	G	G	G	G	G	G	G	G	G	G	G	AG	G	G	G	G	G	G	G
JHI-Hv50k-2016-114018	2H	688298531	T	T	C	C	T	T	T	T	T	T	T	T	T	T	T	T	T	T	T	T	T	T	T	T	T	T	T	T	T	T	T	T	T	T	T	T	T	T	T	T	T	T	T	T	T	T	T
JHI-Hv50k-2016-114023	2H	688299521	C	C	T	T	C	C	C	C	C	C	C	C	C	C	C	C	C	C	C	C	C	C	C	C	C	C	C	C	C	C	C	C	C	C	C	C	C	C	C	CT	C	C	C	C	C	C	C
JHI-Hv50k-2016-114024	2H	688299592	A	A	G	G	A	A	A	A	A	A	A	A	A	A	A	A	A	A	A	A	A	A	A	A	A	A	A	A	A	A	A	A	A	A	A	A	A	A	A	A	A	A	AG	A	A	A	A
JHI-Hv50k-2016-114025	2H	688299659	G	G	C	C	G	G	G	G	G	G	G	G	G	G	G	G	G	G	G	G	G	G	G	G	G	G	G	G	G	G	G	G	G	G	G	G	G	G	G	G	G	G	G	G	G	G	G
JHI-Hv50k-2016-114026	2H	688299732	G	G	C	C	G	G	G	G	G	G	G	G	G	G	G	G	G	G	G	G	G	G	G	G	G	G	G	G	G	G	G	G	G	G	G	G	G	G	G	G	G	G	G	G	G	G	G
JHI-Hv50k-2016-114031	2H	688450468	T	T	G	G	T	T	T	T	T	T	T	T	T	T	T	T	T	T	T	T	T	T	T	T	T	T	T	T	T	T	T	T	T	T	T	T	T	T	T	T	T	T	T	T	T	T	T
JHI-Hv50k-2016-114035	2H	688450728	C	C	A	A	C	C	C	C	C	C	C	C	C	C	C	C	C	C	C	C	C	C	C	C	C	C	C	C	C	C	C	C	C	C	C	C	C	C	C	AC	C	C	C	C	C	C	C
JHI-Hv50k-2016-114047	2H	688480874	G	G	A	A	G	G	G	G	G	G	G	G	G	G	G	G	G	G	G	G	G	G	G	G	G	G	G	G	G	G	G	G	G	G	G	G	G	G	G	AG	G	G	G	G	G	G	G
JHI-Hv50k-2016-114048	2H	688481043	T	T	C	C	T	T	T	T	T	T	T	T	T	T	T	T	T	T	T	T	T	T	T	T	T	T	T	T	T	T	T	T	T	T	T	T	T	T	T	T	T	T	T	T	T	T	T
JHI-Hv50k-2016-114052	2H	688482898	C	C	G	G	C	C	C	C	C	C	C	C	C	C	C	C	C	C	C	C	C	C	C	C	C	C	C	C	C	C	C	C	C	C	C	C	C	C	C	CG	C	C	C	C	C	C	C
JHI-Hv50k-2016-114069	2H	688488744	T	T	C	C	T	T	T	T	T	T	T	T	T	T	T	T	T	T	T	T	T	T	T	T	T	T	T	T	T	T	T	T	T	T	T	T	T	T	T	T	T	T	T	T	T	T	T
JHI-Hv50k-2016-114070	2H	688488844	T	T	C	C	T	T	T	T	T	T	T	T	T	T	T	T	T	T	T	T	T	T	T	T	T	T	T	T	T	T	T	T	T	T	T	T	T	T	T	T	T	T	T	T	T	T	T
JHI-Hv50k-2016-114071	2H	688488871	C	C	G	G	C	C	C	C	C	C	C	C	C	C	C	C	C	C	C	C	C	C	C	C	C	C	C	C	C	C	C	C	C	C	C	C	C	C	C	C	C	C	C	C	C	C	C
JHI-Hv50k-2016-114105	2H	688511335	T	T	C	C	T	T	T	T	T	T	T	T	T	T	T	T	T	T	T	T	T	T	T	CT	T	T	T	T	T	T	T	T	T	T	T	T	T	T	T	T	CT	T	T	T	T	T	T
JHI-Hv50k-2016-114163	2H	688527287	C	C	T	T	C	C	C	C	C	C	C	C	C	C	C	C	C	C	C	C	C	C	C	C	C	C	C	C	C	C	C	C	C	C	C	C	C	C	C	CT	C	C	C	C	C	C	C
JHI-Hv50k-2016-114164	2H	688527554	C	C	G	G	C	C	C	C	C	C	C	C	C	C	C	C	C	C	C	C	C	C	C	C	C	C	C	C	C	C	C	C	C	C	C	C	C	C	C	CG	C	C	C	C	C	C	C
JHI-Hv50k-2016-114165	2H	688527570	C	C	G	G	C	C	C	C	C	C	C	C	C	C	C	C	C	C	C	C	C	C	C	C	C	C	C	C	C	C	C	C	C	C	C	C	C	C	C	C	C	C	C	C	C	C	C
JHI-Hv50k-2016-114167	2H	688527933	T	T	G	G	T	T	T	T	T	T	T	T	T	T	T	T	T	T	T	T	T	T	T	T	T	T	T	T	T	T	T	T	T	T	T	T	T	T	T	T	T	T	T	T	T	T	T
JHI-Hv50k-2016-114194	2H	688590248	T	T	C	C	T	T	T	T	T	T	T	T	T	T	T	T	T	T	T	T	T	T	T	T	T	T	T	T	T	T	T	T	T	T	T	T	T	T	T	T	T	T	T	T	T	T	T
JHI-Hv50k-2016-114199	2H	688590952	A	A	G	G	A	A	A	A	A	A	A	A	A	A	A	A	A	A	A	A	A	A	A	A	A	A	A	A	A	A	A	A	A	A	A	A	A	A	A	A	A	A	A	A	A	A	A
JHI-Hv50k-2016-114202	2H	688591475	A	A	G	G	A	A	A	A	A	A	A	A	A	A	A	A	A	A	A	A	A	A	A	A	A	A	A	A	A	A	A	A	A	A	A	A	A	A	A	A	A	A	A	A	A	A	A
JHI-Hv50k-2016-114203	2H	688591476	A	A	C	C	A	A	A	A	A	A	A	A	A	A	A	A	A	A	A	A	A	A	A	A	A	A	A	A	A	A	A	A	A	A	A	A	A	A	A	A	A	A	A	A	A	A	A
11_21340	2H	688592287	G	G	A	A	G	G	G	G	G	G	G	G	G	G	G	G	G	G	G	G	G	G	G	G	G	G	G	G	G	G	G	G	G	G	G	G	G	G	G	G	G	G	G	G	G	G	G
JHI-Hv50k-2016-114216	2H	688604916	C	C	T	T	C	C	C	C	C	C	C	C	C	C	C	C	C	C	C	C	C	C	C	C	C	C	C	C	C	C	C	C	C	C	C	C	C	C	C	CT	C	C	C	C	C	C	C
JHI-Hv50k-2016-114237	2H	688685935	G	G	A	A	G	G	G	G	G	G	G	G	G	G	G	G	G	G	G	G	G	G	G	G	G	G	G	G	G	G	G	G	G	G	G	G	G	G	G	AG	G	G	G	G	G	G	G
JHI-Hv50k-2016-114240	2H	688786051	C	C	T	T	C	C	C	C	C	C	C	C	C	C	C	C	C	C	C	C	C	C	C	C	C	C	C	C	C	C	C	C	C	C	C	C	C	C	C	CT	C	C	C	C	C	C	C
JHI-Hv50k-2016-114241	2H	688786625	C	C	T	T	C	C	C	C	C	C	C	C	C	C	C	C	C	C	C	C	C	C	C	C	C	C	C	C	C	C	C	C	C	C	C	C	C	C	C	CT	C	C	C	C	C	C	C
JHI-Hv50k-2016-114243	2H	688786839	C	C	T	T	C	C	C	C	C	C	C	C	C	C	C	C	C	C	C	C	C	C	C	C	C	C	C	C	C	C	C	C	C	C	C	C	C	C	C	CT	C	C	C	C	C	C	C
JHI-Hv50k-2016-114244	2H	688787136	G	G	A	A	G	G	G	G	G	G	G	G	G	G	G	G	G	G	G	G	G	G	G	G	G	G	G	G	G	G	G	G	G	G	G	G	G	G	G	AG	G	G	G	G	G	G	G
JHI-Hv50k-2016-114248	2H	688789107	T	T	C	C	T	T	T	T	T	T	T	T	T	T	T	T	T	T	T	T	T	T	T	T	T	T	T	T	T	T	T	T	T	T	T	T	T	T	T	T	T	T	T	T	T	T	T
JHI-Hv50k-2016-114249	2H	688789190	C	C	T	T	C	C	C	C	C	C	C	C	C	C	C	C	C	C	C	C	C	C	C	C	C	C	C	C	C	C	C	C	C	C	C	C	C	C	C	C	C	C	C	C	C	C	C
JHI-Hv50k-2016-114250	2H	688789646	T	T	C	C	T	T	T	T	T	T	T	T	T	T	T	T	T	T	T	T	T	T	T	T	T	T	T	T	T	T	T	T	T	T	T	T	T	T	T	T	T	T	T	T	T	T	T
JHI-Hv50k-2016-114255	2H	688838367	A	A	G	G	A	A	A	A	A	A	A	A	A	A	A	A	A	A	A	A	A	A	A	A	A	A	A	A	A	A	A	A	A	A	A	A	A	A	A	A	A	A	A	A	A	A	A
JHI-Hv50k-2016-114262	2H	688979497	T	T	C	C	T	T	T	T	T	T	T	T	T	T	T	T	CT	T	T	T	T	T	T	CT	CT	CT	CT	CT	CT	CT	CT	CT	T	T	T	T	T	T	T	CT	NA	CT	CT	CT	CT	CT	CT
JHI-Hv50k-2016-114263	2H	688980237	T	T	G	G	T	T	T	T	T	T	T	T	T	T	T	T	T	T	T	T	T	T	T	T	T	T	T	T	T	T	T	T	T	T	T	T	T	T	T	T	T	T	T	T	T	T	T
JHI-Hv50k-2016-114264	2H	688981587	C	C	A	A	C	C	C	C	C	C	C	C	C	C	C	C	C	C	C	C	C	C	C	C	C	C	C	C	C	C	C	C	C	C	C	C	C	C	C	C	C	C	C	C	C	C	C
JHI-Hv50k-2016-114270	2H	689247290	A	A	G	G	A	A	A	A	A	A	A	A	A	A	A	A	A	A	A	A	A	A	A	A	A	A	A	A	A	A	A	A	A	A	A	A	A	A	A	A	A	A	A	A	A	A	A
JHI-Hv50k-2016-114276	2H	689250287	C	C	T	T	C	C	C	C	C	C	C	C	C	C	C	C	C	C	C	C	C	C	C	C	C	C	C	C	C	C	C	C	C	C	C	C	C	C	C	CT	C	C	C	C	C	C	C
JHI-Hv50k-2016-114300	2H	689257382	G	G	A	A	G	G	G	G	G	G	G	G	G	G	G	G	G	G	G	G	G	G	G	G	G	G	G	G	G	G	G	G	G	G	G	G	G	G	G	AG	G	G	G	G	G	G	G
JHI-Hv50k-2016-114338	2H	689271993	G	G	C	C	G	G	G	G	G	G	G	G	G	G	G	G	G	G	G	G	G	G	G	G	G	G	G	G	G	G	G	G	G	G	G	G	G	G	G	G	G	G	G	G	G	G	G
JHI-Hv50k-2016-114347	2H	689273079	C	C	T	T	C	C	C	C	C	C	C	C	C	C	C	C	C	C	C	C	C	C	C	C	C	C	C	C	C	C	C	C	C	C	C	C	C	C	C	T	C	C	C	C	C	C	C
JHI-Hv50k-2016-114353	2H	689293132	T	T	C	C	T	T	T	T	T	T	T	T	T	T	T	T	T	T	T	T	T	T	T	T	T	T	T	T	T	T	T	T	T	T	T	T	T	T	T	T	T	T	T	T	T	T	T
JHI-Hv50k-2016-114367	2H	689295591	C	C	G	G	C	C	C	C	C	C	C	C	C	C	C	C	C	C	C	C	C	C	C	C	C	C	C	C	C	C	C	C	C	C	C	C	C	C	C	C	C	C	C	C	C	C	C
JHI-Hv50k-2016-114368	2H	689296168	C	C	A	A	C	C	C	C	C	C	C	C	C	C	C	C	C	C	C	C	C	C	C	C	C	C	C	C	C	C	C	C	C	C	C	C	C	C	C	AC	C	C	C	C	C	C	C
JHI-Hv50k-2016-114384	2H	689377846	A	A	C	C	A	A	A	A	A	A	A	A	A	A	A	A	A	A	A	A	A	A	A	A	A	A	A	A	A	A	A	A	A	A	A	A	A	A	A	A	A	A	A	A	A	A	A
JHI-Hv50k-2016-114394	2H	689380776	G	G	A	A	G	G	G	G	G	G	G	G	G	G	G	G	G	G	G	G	G	G	G	G	G	G	G	G	G	G	G	G	G	G	G	G	G	G	G	AG	G	G	G	G	G	G	G
JHI-Hv50k-2016-114397	2H	689482557	G	G	C	C	G	G	G	G	G	G	G	G	G	G	G	G	G	G	G	G	G	G	G	G	G	G	G	G	G	G	G	G	G	G	G	G	G	G	G	G	G	G	G	G	G	G	G
JHI-Hv50k-2016-114427	2H	689512037	A	A	C	C	A	A	A	A	A	A	A	A	A	A	A	A	A	A	A	A	A	A	A	AC	A	A	A	A	A	A	A	A	A	A	A	A	A	A	A	AC	AC	A	A	A	A	A	A
JHI-Hv50k-2016-114428	2H	689512198	G	G	A	A	G	G	G	G	G	G	G	G	G	G	G	G	G	G	G	G	G	G	G	G	G	G	G	G	G	G	G	G	G	G	G	G	G	G	G	AG	G	G	G	G	G	G	G
JHI-Hv50k-2016-114430	2H	689512377	T	T	C	C	T	T	T	T	T	T	T	T	T	T	T	T	T	T	T	T	T	T	T	T	T	T	T	T	T	T	T	T	T	T	T	T	T	T	T	T	T	T	T	T	T	T	T
JHI-Hv50k-2016-114491	2H	689744512	G	G	T	T	G	G	G	G	G	G	G	G	G	G	G	G	G	G	G	G	G	G	G	G	G	G	G	G	G	G	G	G	G	G	G	G	G	G	G	G	G	G	G	G	G	G	G
JHI-Hv50k-2016-114521	2H	690309692	T	T	G	G	T	T	T	T	T	T	T	T	T	T	T	T	T	T	T	T	T	T	T	T	T	T	T	T	T	T	T	T	T	T	T	T	T	T	T	T	T	T	T	T	T	T	T
JHI-Hv50k-2016-114522	2H	690310178	A	A	T	T	A	A	A	A	A	A	A	A	A	A	A	A	A	A	A	A	A	A	A	A	A	A	A	A	A	A	A	A	A	A	A	A	A	A	A	A	A	A	A	A	A	A	A
JHI-Hv50k-2016-114529	2H	690492880	G	G	T	T	G	G	G	G	G	G	G	G	G	G	G	G	G	G	G	G	G	G	G	G	G	G	G	G	G	G	G	G	G	G	G	G	G	G	G	GT	G	G	G	G	G	G	G
JHI-Hv50k-2016-114530	2H	690493326	C	C	T	T	C	C	C	C	C	C	C	C	C	C	C	C	C	C	C	C	C	C	C	C	C	C	C	C	C	C	C	C	C	C	C	C	C	C	C	C	C	C	C	C	C	C	C
JHI-Hv50k-2016-114531	2H	690493631	C	C	G	G	C	C	C	C	C	C	C	C	C	C	C	C	C	C	C	C	C	C	C	C	C	C	C	C	C	C	C	C	C	C	C	C	C	C	C	C	C	C	C	C	C	C	C
JHI-Hv50k-2016-114532	2H	690494584	T	T	G	G	T	T	T	T	T	T	T	T	T	T	T	T	T	T	T	T	T	T	T	T	T	T	T	T	T	T	T	T	T	T	T	T	T	T	T	T	T	T	T	T	T	T	T
JHI-Hv50k-2016-114534	2H	690495238	A	A	G	G	A	A	A	A	A	A	A	A	A	A	A	A	A	A	A	A	A	A	A	A	A	A	A	A	A	A	A	A	A	A	A	A	A	A	A	A	A	A	A	A	A	A	A
JHI-Hv50k-2016-114542	2H	690570063	C	C	T	T	C	C	C	C	C	C	C	C	C	C	C	C	C	C	C	C	C	C	C	C	C	C	C	C	C	C	C	C	C	C	C	C	C	C	C	CT	C	C	C	C	C	C	C
JHI-Hv50k-2016-114548	2H	690572873	A	A	G	G	A	A	A	A	A	A	A	A	A	A	A	A	A	A	A	A	A	A	A	A	A	A	A	A	A	A	A	A	A	A	A	A	A	A	A	A	A	A	A	A	A	A	A
JHI-Hv50k-2016-114549	2H	690573762	T	T	C	C	T	T	T	T	T	T	T	T	T	T	T	T	T	T	T	T	T	T	T	T	T	T	T	T	T	T	T	T	T	T	T	T	T	T	T	T	T	T	T	T	T	T	T
JHI-Hv50k-2016-114555	2H	690695852	C	C	T	T	C	C	C	C	C	C	C	C	C	C	C	C	C	C	C	C	C	C	C	C	C	C	C	C	C	C	C	C	C	C	C	C	C	C	C	CT	C	C	C	C	C	C	C
JHI-Hv50k-2016-114556	2H	690696046	G	G	C	C	G	G	G	G	G	G	G	G	G	G	G	G	G	G	G	G	G	G	G	G	G	G	G	G	G	G	G	G	G	G	G	G	G	G	G	G	G	G	G	G	G	G	G
JHI-Hv50k-2016-114559	2H	690696206	A	A	G	G	A	A	A	A	A	A	A	A	A	A	A	A	A	A	A	A	A	A	A	A	A	A	A	A	A	A	A	A	A	A	A	A	A	A	A	AG	A	A	A	A	A	A	A
JHI-Hv50k-2016-114596	2H	690700309	A	A	G	G	A	A	A	A	A	A	A	A	A	A	A	A	A	A	A	A	A	A	A	A	A	A	A	A	A	A	A	A	A	A	A	A	A	A	A	A	A	A	A	A	A	A	A
JHI-Hv50k-2016-114606	2H	690777651	T	T	C	C	T	T	T	T	T	T	T	T	T	T	T	T	T	T	T	T	T	T	T	CT	T	T	T	T	T	T	T	T	T	T	T	T	T	T	T	T	CT	T	T	T	T	T	T
JHI-Hv50k-2016-114607	2H	690777691	C	C	T	T	C	C	C	C	C	C	C	C	C	C	C	C	C	C	C	C	C	C	C	CT	C	C	C	C	C	C	C	C	C	C	C	C	C	C	C	CT	C	C	C	C	C	C	C
JHI-Hv50k-2016-114608	2H	690777797	G	G	A	A	G	G	G	G	G	G	G	G	G	G	G	G	G	G	G	G	G	G	G	G	G	G	G	G	G	G	G	G	G	G	G	G	G	G	G	G	G	G	G	G	G	G	G
JHI-Hv50k-2016-114614	2H	690969470	G	G	A	A	G	G	G	G	G	G	G	G	G	G	G	G	G	G	G	G	G	G	G	G	G	G	G	G	G	G	G	G	G	G	G	G	G	G	G	A	G	G	G	G	G	G	G
JHI-Hv50k-2016-114619	2H	690973624	A	A	G	G	A	A	A	A	A	A	A	A	A	A	A	A	A	A	A	A	A	A	A	A	A	A	A	A	A	A	A	A	A	A	A	A	A	A	A	A	A	A	A	A	A	A	A
JHI-Hv50k-2016-114620	2H	690974068	G	G	T	T	G	G	G	G	G	G	G	G	G	G	G	G	G	G	G	G	G	G	G	G	G	G	G	G	G	G	G	G	G	G	G	G	G	G	G	G	G	G	G	G	G	G	G
JHI-Hv50k-2016-114706	2H	691312072	A	A	G	G	A	A	A	A	A	A	A	A	A	A	A	A	A	A	A	A	A	A	A	A	A	A	A	A	A	A	A	A	A	A	A	A	A	A	A	A	A	A	A	A	A	A	A
JHI-Hv50k-2016-114716	2H	691313295	A	A	C	C	A	A	A	A	A	A	A	A	A	A	A	A	A	A	A	A	A	A	A	A	A	A	A	A	A	A	A	A	A	A	A	A	A	A	A	A	A	A	A	A	A	A	A
JHI-Hv50k-2016-114718	2H	691313696	T	T	C	C	T	T	T	T	T	T	T	T	T	T	T	T	T	T	T	T	T	T	T	T	T	T	T	T	T	T	T	T	T	T	T	T	T	T	T	T	T	T	T	T	T	T	T
JHI-Hv50k-2016-114728	2H	691315240	C	C	T	T	C	C	C	C	C	C	C	C	C	C	C	C	C	C	C	C	C	C	C	C	C	C	C	C	C	C	C	C	C	C	C	C	C	C	C	CT	C	C	C	C	C	C	C
JHI-Hv50k-2016-114734	2H	691315579	G	G	T	T	G	G	G	G	G	G	G	G	G	G	G	G	G	G	G	G	G	G	G	G	G	G	G	G	G	G	G	G	G	G	G	G	G	G	G	GT	G	G	G	G	G	G	G
JHI-Hv50k-2016-114762	2H	691362593	G	G	A	A	G	G	G	G	G	G	G	G	G	G	G	G	G	G	G	G	G	G	G	G	G	G	G	G	G	G	G	G	G	G	G	G	G	G	G	G	G	G	G	G	G	G	G
JHI-Hv50k-2016-114765	2H	691362703	C	C	G	G	C	C	C	C	C	C	C	C	C	C	C	C	C	C	C	C	C	C	C	C	C	C	C	C	C	C	C	C	C	C	C	C	C	C	C	CG	C	C	C	C	C	C	C
JHI-Hv50k-2016-114773	2H	691363382	A	A	C	C	A	A	A	A	A	A	A	A	A	A	A	A	A	A	A	A	A	A	A	A	A	A	A	A	A	A	A	A	A	A	A	A	A	A	A	A	A	A	A	A	A	A	A
JHI-Hv50k-2016-114777	2H	691379716	G	G	A	A	G	G	G	G	G	G	G	G	G	G	G	G	G	G	G	G	G	G	G	G	G	G	G	G	G	G	G	G	G	G	G	G	G	G	G	AG	AG	G	G	G	G	G	G
JHI-Hv50k-2016-114780	2H	691380431	C	C	G	G	C	C	C	C	C	C	C	C	C	C	C	C	C	C	C	C	C	C	C	CG	C	C	C	C	C	C	C	C	C	C	C	C	C	C	C	CG	CG	C	C	C	C	C	C
JHI-Hv50k-2016-114783	2H	691380832	C	C	T	T	C	C	C	C	C	C	C	C	C	C	C	C	C	C	C	C	C	C	C	C	C	C	C	C	C	C	C	C	C	C	C	C	C	C	C	C	C	C	C	C	C	C	C
JHI-Hv50k-2016-114794	2H	691469154	A	A	G	G	A	A	A	A	A	A	A	A	A	A	A	A	A	A	A	A	A	A	A	A	A	A	A	A	A	A	A	A	A	A	A	A	A	A	A	A	NA	A	A	A	A	A	A
JHI-Hv50k-2016-114797	2H	691470205	G	G	A	A	G	G	G	G	G	G	G	G	G	G	G	G	G	G	G	G	G	G	G	G	G	G	G	G	G	G	G	G	G	G	G	G	G	G	G	G	G	G	G	G	G	G	G
JHI-Hv50k-2016-114798	2H	691470274	A	A	G	G	A	A	A	A	A	A	A	A	A	A	A	A	A	A	A	A	A	A	A	A	A	A	A	A	A	A	A	A	A	A	A	A	A	A	A	A	A	A	A	A	A	A	A
JHI-Hv50k-2016-114806	2H	691471437	A	A	C	C	A	A	A	A	A	A	A	A	A	A	A	A	A	A	A	A	A	A	A	A	A	A	A	A	A	A	A	A	A	A	A	A	A	A	A	A	A	A	A	A	A	A	A
JHI-Hv50k-2016-114817	2H	691494326	T	T	C	C	T	T	T	T	T	T	T	T	T	T	T	T	T	T	T	T	T	T	T	T	T	T	T	T	T	T	T	T	T	T	T	T	T	T	T	T	T	T	T	T	T	T	T
JHI-Hv50k-2016-114821	2H	691494869	C	C	T	T	C	C	C	C	C	C	C	C	C	C	C	C	C	C	C	C	C	C	C	C	C	C	C	C	C	C	C	C	C	C	C	C	C	C	C	C	C	C	C	C	C	C	C
JHI-Hv50k-2016-114842	2H	691525689	C	C	A	A	C	C	C	C	C	C	C	C	C	C	C	C	C	C	C	C	C	C	C	C	C	C	C	C	C	C	C	C	C	C	C	C	C	C	C	C	C	C	C	C	C	C	C
JHI-Hv50k-2016-114845	2H	691527753	C	C	T	T	C	C	C	C	C	C	C	C	C	C	C	C	C	C	C	C	C	C	C	C	C	C	C	C	C	C	C	C	C	C	C	C	C	C	C	CT	C	C	C	C	C	C	C
JHI-Hv50k-2016-114846	2H	691527863	C	C	T	T	C	C	C	C	C	C	C	C	C	C	C	C	C	C	C	C	C	C	C	C	C	C	C	C	C	C	C	C	C	C	C	C	C	C	C	T	C	C	C	C	C	C	C
JHI-Hv50k-2016-114849	2H	691528008	A	A	G	G	A	A	A	A	A	A	A	A	A	A	A	A	A	A	A	A	A	A	A	A	A	A	A	A	A	A	A	A	A	A	A	A	A	A	A	A	A	A	A	A	A	A	A
JHI-Hv50k-2016-114850	2H	691528272	T	T	C	C	T	T	T	T	T	T	T	T	T	T	T	T	T	T	T	T	T	T	T	T	T	T	T	T	T	T	T	T	T	T	T	T	T	T	T	CT	CT	T	CT	T	T	T	T
JHI-Hv50k-2016-114852	2H	691528365	C	C	A	A	C	C	C	C	C	C	C	C	C	C	C	C	C	C	C	C	C	C	C	C	C	C	C	C	C	C	C	C	C	C	C	C	C	C	C	A	C	C	C	C	C	C	C
JHI-Hv50k-2016-114853	2H	691528452	G	G	A	A	G	G	G	G	G	G	G	G	G	G	G	G	G	G	G	G	G	G	G	G	G	G	G	G	G	G	G	G	G	G	G	G	G	G	G	AG	G	G	G	G	G	G	G
JHI-Hv50k-2016-114861	2H	691689797	A	A	G	G	A	A	A	A	A	A	A	A	A	A	A	A	A	A	A	A	A	A	A	AG	A	A	A	A	A	A	A	A	A	A	A	A	A	A	A	A	A	A	A	A	A	A	A
JHI-Hv50k-2016-114862	2H	691689884	A	A	G	G	A	A	A	A	A	A	A	A	A	A	A	A	A	A	A	A	A	A	A	A	A	A	A	A	A	A	A	A	A	A	A	A	A	A	A	AG	A	A	A	A	A	A	A
JHI-Hv50k-2016-114865	2H	691691423	A	A	C	C	A	A	A	A	A	A	A	A	A	A	A	A	A	A	A	A	A	A	A	A	A	A	A	A	A	A	A	A	A	A	A	A	A	A	A	A	A	A	A	A	A	A	A
JHI-Hv50k-2016-114869	2H	691713788	T	T	A	A	T	T	T	T	T	T	T	T	T	T	T	T	T	T	T	T	T	T	T	T	T	T	T	T	T	T	T	T	T	T	T	T	T	T	T	AT	T	T	T	T	T	T	T
JHI-Hv50k-2016-114871	2H	691714007	C	C	T	T	C	C	C	C	C	C	C	C	C	C	C	C	C	C	C	C	C	C	C	CT	C	C	C	C	C	C	C	C	C	C	C	C	C	C	C	T	CT	C	C	C	C	CT	C
JHI-Hv50k-2016-114879	2H	691721035	G	G	A	A	G	G	G	G	G	G	G	G	G	G	G	G	G	G	G	G	G	G	G	G	G	G	G	G	G	G	G	G	G	G	G	G	G	G	G	AG	G	G	G	G	G	G	G
JHI-Hv50k-2016-114882	2H	691721591	G	G	A	A	G	G	G	G	G	G	G	G	G	G	G	G	G	G	G	G	G	G	G	AG	G	G	G	G	G	G	G	G	G	G	G	G	G	G	G	AG	AG	G	G	G	G	G	G
JHI-Hv50k-2016-114889	2H	691723676	A	A	C	C	A	A	A	A	A	A	A	A	A	A	A	A	A	A	A	A	A	A	A	A	A	A	A	A	A	A	A	A	A	A	A	A	A	A	A	A	A	A	A	A	A	A	A
JHI-Hv50k-2016-114922	2H	691868878	C	C	G	G	C	C	C	C	C	C	C	C	C	C	C	C	C	C	C	C	C	C	C	C	C	C	C	C	C	C	C	C	C	C	C	C	C	C	C	C	C	C	C	C	C	C	C
JHI-Hv50k-2016-114925	2H	691870144	T	T	C	C	T	T	T	T	T	T	T	T	T	T	T	T	T	T	T	T	T	T	T	T	T	T	T	T	T	T	T	T	T	T	T	T	T	T	T	T	T	T	T	T	T	T	T
12_30555	2H	691870667	A	A	G	G	A	A	A	A	A	A	A	A	A	A	A	A	A	A	A	A	A	A	A	A	A	A	A	A	A	A	A	A	A	A	A	A	A	A	A	A	A	A	A	A	A	A	A
JHI-Hv50k-2016-114931	2H	691870981	C	C	G	G	C	C	C	C	C	C	C	C	C	C	C	C	C	C	C	C	C	C	C	CG	C	C	C	C	C	C	C	C	C	C	C	C	C	C	C	CG	CG	C	CG	CG	C	C	C
JHI-Hv50k-2016-114939	2H	691871944	G	G	T	T	G	G	G	G	G	G	G	G	G	G	G	G	G	G	G	G	G	G	G	G	G	G	G	G	G	G	G	G	G	G	G	G	G	G	G	GT	G	G	G	G	G	G	G
JHI-Hv50k-2016-114948	2H	691987104	T	T	C	C	T	T	T	T	T	T	T	T	T	T	T	T	CT	T	T	T	T	T	T	CT	CT	CT	CT	CT	CT	CT	CT	CT	CT	T	T	T	T	T	T	CT	CT	CT	CT	CT	CT	CT	CT
JHI-Hv50k-2016-114949	2H	691987257	T	T	C	C	T	T	T	T	T	T	T	T	T	T	T	T	CT	T	T	T	T	T	T	T	CT	CT	CT	CT	CT	CT	CT	CT	CT	T	T	T	T	T	T	CT	T	CT	CT	CT	CT	CT	CT
JHI-Hv50k-2016-114951	2H	691987736	C	C	A	A	C	C	C	C	C	C	C	C	C	C	C	C	C	C	C	C	C	C	C	C	C	C	C	C	C	C	C	C	C	C	C	C	C	C	C	C	C	C	C	C	C	C	C
JHI-Hv50k-2016-114961	2H	691996766	A	A	T	T	A	A	A	A	A	A	A	A	A	A	A	A	A	A	A	A	A	A	A	A	A	A	A	A	A	A	A	A	A	A	A	A	A	A	A	A	A	A	A	A	A	A	A
JHI-Hv50k-2016-114966	2H	691997643	T	T	C	C	T	T	T	T	T	T	T	T	T	T	T	T	T	T	T	T	T	T	T	T	T	T	T	T	T	T	T	T	T	T	T	T	T	T	T	T	T	T	T	T	T	T	T
JHI-Hv50k-2016-114967	2H	691997861	C	C	T	T	C	C	C	C	C	C	C	C	C	C	C	C	C	C	C	C	C	C	C	C	C	C	C	C	C	C	C	C	C	C	C	C	C	C	C	CT	C	C	C	C	C	C	C
11_11323	2H	692056623	A	A	C	C	A	A	A	A	A	A	A	A	A	A	A	A	A	A	A	A	A	A	A	A	A	A	A	A	A	A	A	A	A	A	A	A	A	A	A	A	A	A	A	A	A	A	A
JHI-Hv50k-2016-114984	2H	692056623	A	A	C	C	A	A	A	A	A	A	A	A	A	A	A	A	A	A	A	A	A	A	A	A	A	A	A	A	A	A	A	A	A	A	A	A	A	A	A	A	A	A	A	A	A	A	A
JHI-Hv50k-2016-114991	2H	692057672	A	A	T	T	A	A	A	A	A	A	A	A	A	A	A	A	A	A	A	A	A	A	A	A	A	A	A	A	A	A	A	A	A	A	A	A	A	A	A	AT	A	A	A	A	A	A	A
JHI-Hv50k-2016-114994	2H	692058087	A	A	G	G	A	A	A	A	A	A	A	A	A	A	A	A	A	A	A	A	A	A	A	A	A	A	A	A	A	A	A	A	A	A	A	A	A	A	A	A	A	A	A	A	A	A	A
JHI-Hv50k-2016-115012	2H	692061502	C	C	T	T	C	C	C	C	C	C	C	C	C	C	C	C	C	C	C	C	C	C	C	C	C	C	C	C	C	C	C	C	C	C	C	C	C	C	C	C	C	C	C	C	C	C	C
JHI-Hv50k-2016-115026	2H	692065481	G	G	A	A	G	G	G	G	G	G	G	G	G	G	G	G	G	G	G	G	G	G	G	G	G	G	G	G	G	G	G	G	G	G	G	G	G	G	G	AG	G	G	G	G	G	G	G
JHI-Hv50k-2016-115067	2H	692144232	C	C	T	T	C	C	C	C	C	C	C	C	C	C	C	C	C	C	C	C	C	C	C	C	C	C	C	C	C	C	C	C	C	C	C	C	C	C	C	CT	C	C	C	C	C	C	C
JHI-Hv50k-2016-115073	2H	692148748	G	G	T	T	G	G	G	G	G	G	G	G	G	G	G	G	G	G	G	G	G	G	G	G	G	G	G	G	G	G	G	G	G	G	G	G	G	G	G	GT	G	G	G	G	G	G	G
JHI-Hv50k-2016-115101	2H	692343627	C	C	G	G	C	C	C	C	C	C	C	C	C	C	C	C	C	C	C	C	C	C	C	C	C	C	C	C	C	C	C	C	C	C	C	C	C	C	C	C	C	C	C	C	C	C	C
JHI-Hv50k-2016-115107	2H	692407193	G	G	A	A	G	G	G	G	G	G	G	G	G	G	G	G	AG	G	G	G	G	G	G	AG	AG	G	AG	AG	AG	G	AG	G	AG	G	G	G	G	G	G	A	AG	AG	G	G	G	G	G
JHI-Hv50k-2016-115110	2H	692407406	C	C	T	T	C	C	C	C	C	C	C	C	C	C	C	C	C	C	C	C	C	C	C	C	C	C	C	C	C	C	C	C	C	C	C	C	C	C	C	CT	C	C	C	C	C	C	C
JHI-Hv50k-2016-115111	2H	692407467	C	C	G	G	C	C	C	C	C	C	C	C	C	C	C	C	C	C	C	C	C	C	C	C	C	C	C	C	C	C	C	C	C	C	C	C	C	C	C	C	C	C	C	C	C	C	C
JHI-Hv50k-2016-115136	2H	692436207	C	C	A	A	C	C	C	C	C	C	C	C	C	C	C	C	C	C	C	C	C	C	C	C	C	C	C	C	C	C	C	C	C	C	C	C	C	C	C	AC	C	C	C	C	C	C	C
11_11480	2H	692437768	A	A	G	G	A	AG	AG	A	A	AG	AG	A	AG	A	A	A	AG	A	A	A	A	A	AG	A	AG	AG	AG	AG	AG	AG	AG	AG	AG	AG	AG	A	A	AG	A	AG	A	AG	AG	AG	AG	AG	AG
JHI-Hv50k-2016-115191	2H	692526179	A	A	G	G	A	A	A	A	A	A	A	A	A	A	A	A	A	A	A	A	A	A	A	A	A	A	A	A	A	A	A	A	A	A	A	A	A	A	A	A	A	A	A	A	A	A	A
JHI-Hv50k-2016-115200	2H	692527434	T	T	C	C	T	T	T	T	T	T	T	T	T	T	T	T	T	T	T	T	T	T	T	T	T	T	T	T	T	T	T	T	T	T	T	T	T	T	T	T	T	T	T	T	T	T	T
JHI-Hv50k-2016-115210	2H	692529758	T	T	C	C	T	T	T	T	T	T	T	T	T	T	T	T	T	T	T	T	T	T	T	T	T	T	T	T	T	T	T	T	T	T	T	T	T	T	T	T	T	T	T	T	T	T	T
JHI-Hv50k-2016-115217	2H	692531292	C	C	G	G	C	C	C	C	C	C	C	C	C	C	C	C	C	C	C	C	C	C	C	C	C	C	C	C	C	C	C	C	C	C	C	C	C	C	C	C	C	C	C	C	C	C	C
JHI-Hv50k-2016-115240	2H	692671797	T	T	C	C	T	T	T	T	T	T	T	T	T	T	T	T	T	T	T	T	T	T	T	T	T	T	T	T	T	T	T	T	T	T	T	T	T	T	T	T	T	T	T	T	T	T	T
JHI-Hv50k-2016-115268	2H	692834039	C	C	T	T	C	C	C	C	C	C	C	C	C	C	C	C	C	C	C	C	C	C	C	C	C	C	C	C	C	C	C	C	C	C	C	C	C	C	C	C	C	C	C	C	C	C	C
JHI-Hv50k-2016-115312	2H	693000265	G	G	A	A	G	G	G	G	G	G	G	G	G	G	G	G	G	G	G	G	G	G	G	G	G	G	G	G	G	G	G	G	G	G	G	G	G	G	G	AG	G	G	G	G	G	G	G
JHI-Hv50k-2016-115388	2H	693183158	C	C	G	G	C	C	C	C	C	C	C	C	C	C	C	C	C	C	C	C	C	C	C	C	C	C	C	C	C	C	C	C	C	C	C	C	C	C	C	C	C	C	C	C	C	C	C
JHI-Hv50k-2016-115389	2H	693183239	C	C	T	T	C	C	C	C	C	C	C	C	C	C	C	C	C	C	C	C	C	C	C	C	C	C	C	C	C	C	C	C	C	C	C	C	C	C	C	C	C	C	C	C	C	C	C
JHI-Hv50k-2016-115391	2H	693183490	G	G	A	A	G	G	G	G	G	G	G	G	G	G	G	G	G	G	G	G	G	G	G	G	G	G	G	G	G	G	G	G	G	G	G	G	G	G	G	AG	G	G	G	G	G	G	G
JHI-Hv50k-2016-115439	2H	693328015	A	A	G	G	A	A	A	A	A	A	A	A	A	A	A	A	A	A	A	A	A	A	A	A	A	A	A	A	A	A	A	A	A	A	A	A	A	A	A	A	A	A	A	A	A	A	A
JHI-Hv50k-2016-115446	2H	693341778	C	C	T	T	C	C	C	C	C	C	C	C	C	C	C	C	C	C	C	C	C	C	C	C	C	C	C	C	C	C	C	C	C	C	C	C	C	C	C	CT	C	C	C	C	C	C	C
JHI-Hv50k-2016-115450	2H	693343180	T	T	C	C	T	T	T	T	T	T	T	T	T	T	T	T	T	T	T	T	T	T	T	T	T	T	T	T	T	T	T	T	T	T	T	T	T	T	T	T	T	T	T	T	T	T	T
JHI-Hv50k-2016-115451	2H	693343505	G	G	A	A	G	G	G	G	G	G	G	G	G	G	G	G	G	G	G	G	G	G	G	G	G	G	G	G	G	G	G	G	G	G	G	G	G	G	G	AG	G	G	G	G	G	G	G
JHI-Hv50k-2016-115459	2H	693351463	T	T	C	C	T	T	T	T	T	T	T	T	T	T	T	T	T	T	T	T	T	T	T	T	T	T	T	T	T	T	T	T	T	T	T	T	T	T	T	T	T	T	T	T	T	T	T
JHI-Hv50k-2016-115461	2H	693351526	C	C	A	A	C	C	C	C	C	C	C	C	C	C	C	C	C	C	C	C	C	C	C	C	C	C	C	C	C	C	C	C	C	C	C	C	C	C	C	A	C	C	C	C	C	C	C
JHI-Hv50k-2016-115468	2H	693351714	C	C	T	T	C	C	C	C	C	C	C	C	C	C	C	C	C	C	C	C	C	C	C	C	C	C	C	C	C	C	C	C	C	C	C	C	C	C	C	CT	C	C	C	C	C	C	C
JHI-Hv50k-2016-115470	2H	693385785	A	A	G	G	A	A	A	A	A	A	A	A	A	A	A	A	A	A	A	A	A	A	A	A	A	A	A	A	A	A	A	A	A	A	A	A	A	A	A	A	A	A	A	A	A	A	A
JHI-Hv50k-2016-115517	2H	693798008	T	T	A	A	T	T	T	T	T	T	T	T	T	T	T	T	T	T	T	T	T	T	T	T	T	T	T	T	T	T	T	T	T	T	T	T	T	T	T	T	T	T	T	T	T	T	T
JHI-Hv50k-2016-115519	2H	693798987	C	C	G	G	C	C	C	C	C	C	C	C	C	C	C	C	C	C	C	C	C	C	C	C	C	C	C	C	C	C	C	C	C	C	C	C	C	C	C	CG	C	C	C	C	C	C	C
JHI-Hv50k-2016-115526	2H	693801164	T	T	C	C	T	T	T	T	T	T	T	T	T	T	T	T	T	T	T	T	T	T	T	T	T	T	T	T	T	T	T	T	T	T	T	T	T	T	T	T	T	T	T	T	T	T	T
JHI-Hv50k-2016-115831	2H	694317929	A	A	C	C	A	A	A	A	A	A	A	A	A	A	A	A	A	A	A	A	A	A	A	A	A	A	A	A	A	A	A	A	A	A	A	A	A	A	A	A	A	A	A	A	A	A	A
11_20064	2H	698901005	A	A	G	G	G	G	G	G	G	G	G	G	G	G	G	G	G	G	G	G	G	G	G	G	G	G	G	G	G	G	G	G	G	G	G	G	G	G	G	AG	G	G	G	G	G	G	G
11_10429	2H	704365928	A	A	G	G	A	A	A	A	A	A	A	A	A	A	A	A	A	A	A	A	A	A	A	A	A	A	A	A	A	A	A	A	A	A	A	A	A	A	A	A	A	A	A	A	A	A	A
SCRI_RS_222093	2H	704370360	G	G	A	A	G	G	G	G	G	G	G	G	G	G	G	G	G	G	G	G	G	G	G	G	G	G	G	G	G	G	G	G	G	G	G	G	G	G	G	G	G	G	G	G	G	G	G
JHI-Hv50k-2016-119167	2H	704373179	A	A	G	G	A	A	A	A	A	A	A	A	A	A	A	A	A	A	A	A	A	A	A	A	A	A	A	A	A	A	A	A	A	A	A	A	A	A	A	A	A	A	A	A	A	A	A
JHI-Hv50k-2016-119175	2H	704373977	G	G	A	A	G	G	G	G	G	G	G	G	G	G	G	G	G	G	G	G	G	G	G	G	G	G	G	G	G	G	G	G	G	G	G	G	G	G	G	G	G	G	G	G	G	G	G
JHI-Hv50k-2016-119199	2H	704380353	G	G	A	A	G	G	G	G	G	G	G	G	G	G	G	G	G	G	G	G	G	G	G	G	G	G	G	G	G	G	G	G	G	G	G	G	G	G	G	G	G	G	G	G	G	G	G
JHI-Hv50k-2016-119200	2H	704380403	C	C	T	T	C	C	C	C	C	C	C	C	C	C	C	C	C	C	C	C	C	C	C	C	C	C	C	C	C	C	C	C	C	C	C	C	C	C	C	C	C	C	C	C	C	C	C
JHI-Hv50k-2016-119201	2H	704380476	T	T	C	C	T	T	T	T	T	T	T	T	T	T	T	T	T	T	T	T	T	T	T	T	T	T	T	T	T	T	T	T	T	T	T	T	T	T	T	T	T	T	T	T	T	T	T
JHI-Hv50k-2016-119209	2H	704381028	T	T	C	C	T	T	T	T	T	T	T	T	T	T	T	T	T	T	T	T	T	T	T	T	T	T	T	T	T	T	T	T	T	T	T	T	T	T	T	T	T	T	T	T	T	T	T
JHI-Hv50k-2016-119229	2H	704392546	T	T	C	C	T	T	T	T	T	T	T	T	T	T	T	T	T	T	T	T	T	T	T	T	T	T	T	T	T	T	T	T	T	T	T	T	T	T	T	T	T	T	T	T	T	T	T
JHI-Hv50k-2016-119293	2H	704830007	G	G	T	T	G	G	G	G	G	G	G	G	G	G	G	G	G	G	G	G	G	G	G	G	G	G	G	G	G	G	G	G	G	G	G	G	G	G	G	G	G	G	G	G	G	G	G
JHI-Hv50k-2016-119306	2H	704832588	G	G	A	A	G	G	G	G	G	G	G	G	G	G	G	G	G	G	G	G	G	G	G	G	G	G	G	G	G	G	G	G	G	G	G	G	G	G	G	G	G	G	G	G	G	G	G
JHI-Hv50k-2016-119333	2H	704876921	T	T	C	C	T	T	T	T	T	T	T	T	T	T	T	T	T	T	T	T	T	T	T	T	T	T	T	T	T	T	T	T	T	T	T	T	T	T	T	T	T	T	T	T	T	T	T
JHI-Hv50k-2016-119334	2H	704876972	G	G	A	A	G	G	G	G	G	G	G	G	G	G	G	G	AG	G	G	G	G	G	G	AG	AG	AG	AG	AG	AG	AG	AG	AG	AG	G	G	G	G	G	G	A	AG	AG	AG	AG	AG	AG	AG
JHI-Hv50k-2016-119340	2H	704877624	G	G	A	A	G	G	G	G	G	G	G	G	G	G	G	G	G	G	G	G	G	G	G	G	G	G	G	G	G	G	G	G	G	G	G	G	G	G	G	AG	G	G	G	G	G	G	G
SCRI_RS_229405	2H	704879370	A	A	G	G	A	A	A	A	A	A	A	A	A	A	A	A	A	A	A	A	A	A	A	A	A	A	A	A	A	A	A	A	A	A	A	A	A	A	A	A	A	A	A	A	A	A	A
JHI-Hv50k-2016-119393	2H	704884791	G	G	A	A	G	G	G	G	G	G	G	G	G	G	G	G	G	G	G	G	G	G	G	G	G	G	G	G	G	G	G	G	G	G	G	G	G	G	G	G	G	G	G	G	G	G	G
JHI-Hv50k-2016-119408	2H	704887437	G	G	A	A	G	G	G	G	G	G	G	G	G	G	G	G	G	G	G	G	G	G	G	G	G	G	G	G	G	G	G	G	G	G	G	G	G	G	G	G	G	G	G	G	G	G	G
11_20182	2H	704890469	A	A	G	G	A	A	A	A	A	A	A	A	A	A	A	A	A	A	A	A	A	A	A	A	A	A	A	A	A	A	A	A	A	A	A	A	A	A	A	A	A	A	A	A	A	A	A
JHI-Hv50k-2016-119419	2H	704890469	A	A	G	G	A	A	A	A	A	A	A	A	A	A	A	A	A	A	A	A	A	A	A	A	A	A	A	A	A	A	A	A	A	A	A	A	A	A	A	A	A	A	A	A	A	A	A
JHI-Hv50k-2016-119478	2H	705046097	T	T	A	A	T	T	T	T	T	T	T	T	T	T	T	T	T	T	T	T	T	T	T	T	T	T	T	T	T	T	T	T	T	T	T	T	T	T	T	T	T	T	T	T	T	T	T
11_11236	2H	705262924	A	A	C	C	A	A	A	A	A	A	A	A	A	A	A	A	A	A	A	A	A	A	A	A	A	A	A	A	A	A	A	A	A	A	A	A	A	A	A	A	A	A	A	A	A	A	A
JHI-Hv50k-2016-119505	2H	705263599	A	A	G	G	A	A	A	A	A	A	A	A	A	A	A	A	A	A	A	A	A	A	A	A	A	A	A	A	A	A	A	A	A	A	A	A	A	A	A	A	A	A	A	A	A	A	A
JHI-Hv50k-2016-119518	2H	705364182	A	A	C	C	A	A	A	A	A	A	A	A	A	A	A	A	A	A	A	A	A	A	A	A	A	A	A	A	A	A	A	A	A	A	A	A	A	A	A	A	A	A	A	A	A	A	A
JHI-Hv50k-2016-119520	2H	705364318	C	C	A	A	C	C	C	C	C	C	C	C	C	C	C	C	C	C	C	C	C	C	C	C	C	C	C	C	C	C	C	C	C	C	C	C	C	C	C	AC	C	C	C	C	C	C	C
SCRI_RS_918	2H	705553510	C	C	T	T	C	C	C	C	C	C	C	C	C	C	C	C	C	C	C	C	C	C	C	C	C	C	C	C	C	C	C	C	C	C	C	C	C	C	C	C	C	C	C	C	C	C	C
12_30459	2H	705587677	G	G	C	C	G	G	G	G	G	G	G	G	G	G	G	G	G	G	G	G	G	G	G	G	G	G	G	G	G	G	G	G	G	G	G	G	G	G	G	CG	G	G	G	G	G	G	G
JHI-Hv50k-2016-119531	2H	705593048	C	C	G	G	C	C	C	C	C	C	C	C	C	C	C	C	C	C	C	C	C	C	C	C	C	C	C	C	C	C	C	C	C	C	C	C	C	C	C	C	C	C	C	C	C	C	C
JHI-Hv50k-2016-119586	2H	705628685	A	A	G	G	A	A	A	A	A	A	A	A	A	A	A	A	A	A	A	A	A	A	A	A	A	A	A	A	A	A	A	A	A	A	A	A	A	A	A	A	A	A	A	A	A	A	A
JHI-Hv50k-2016-119653	2H	705704758	A	A	G	G	A	A	A	A	A	A	A	A	A	A	A	A	A	A	A	A	A	A	A	A	A	A	A	A	A	A	A	A	A	A	A	A	A	A	A	A	A	A	A	A	A	A	A
SCRI_RS_15711	2H	705705034	C	C	G	G	C	C	C	C	C	C	C	C	C	C	C	C	C	C	C	C	C	C	C	C	C	C	C	C	C	C	C	C	C	C	C	C	C	C	C	C	C	C	C	C	C	C	C
JHI-Hv50k-2016-119656	2H	705705103	T	T	C	C	T	T	T	T	T	T	T	T	T	T	T	T	T	T	T	T	T	T	T	T	T	T	T	T	T	T	T	T	T	T	T	T	T	T	T	T	T	T	T	T	T	T	T
JHI-Hv50k-2016-119667	2H	705791020	C	C	T	T	C	C	C	C	C	C	C	C	C	C	C	C	C	C	C	C	C	C	C	C	C	C	C	C	C	C	C	C	C	C	C	C	C	C	C	CT	C	C	C	C	C	C	C
JHI-Hv50k-2016-119678	2H	705822023	G	G	T	T	G	G	G	G	G	G	G	G	G	G	G	G	G	G	G	G	G	G	G	G	G	G	G	G	G	G	G	G	G	G	G	G	G	G	G	G	G	G	G	G	G	G	G
JHI-Hv50k-2016-119679	2H	705822095	A	A	G	G	A	A	A	A	A	A	A	A	A	A	A	A	A	A	A	A	A	A	A	A	A	A	A	A	A	A	A	A	A	A	A	A	A	A	A	A	A	A	A	A	A	A	A
SCRI_RS_158091	2H	706346452	T	T	C	C	T	T	T	T	T	T	T	T	T	T	T	T	T	T	T	T	T	T	T	T	T	T	T	T	T	T	T	T	T	T	T	T	T	T	T	T	T	T	T	T	T	T	T
SCRI_RS_223905	2H	706350180	C	C	T	T	C	C	C	C	C	C	C	C	C	C	C	C	C	C	C	C	C	C	C	C	C	C	C	C	C	C	C	C	C	C	C	C	C	C	C	C	C	C	C	C	C	C	C
JHI-Hv50k-2016-119848	2H	706444887	C	C	A	A	C	C	C	C	C	C	C	C	C	C	C	C	C	C	C	C	C	C	C	C	C	C	C	C	C	C	C	C	C	C	C	C	C	C	C	C	C	C	C	C	C	C	C
JHI-Hv50k-2016-119891	2H	706466669	C	C	T	T	C	C	C	C	C	C	C	C	C	C	C	C	C	C	C	C	C	C	C	C	C	C	C	C	C	C	C	C	C	C	C	C	C	C	C	C	C	C	C	C	C	C	C
JHI-Hv50k-2016-119963	2H	706471431	C	C	T	T	C	C	C	C	C	C	C	C	C	C	C	C	C	C	C	C	C	C	C	C	C	C	C	C	C	C	C	C	C	C	C	C	C	C	C	CT	C	C	C	C	C	C	C
JHI-Hv50k-2016-120115	2H	706965887	A	A	G	G	A	A	A	A	A	A	A	A	A	A	A	A	A	A	A	A	A	A	A	A	A	A	A	A	A	A	A	A	A	A	A	A	A	A	A	A	A	A	A	A	A	A	A
JHI-Hv50k-2016-120125	2H	706966793	A	A	T	T	A	A	A	A	A	A	A	A	A	A	A	A	A	A	A	A	A	A	A	A	A	A	A	A	A	A	A	A	A	A	A	A	A	A	A	A	A	A	A	A	A	A	A
JHI-Hv50k-2016-120127	2H	706966891	C	C	T	T	C	C	C	C	C	C	C	C	C	C	C	C	C	C	C	C	C	C	C	C	C	C	C	C	C	C	C	C	C	C	C	C	C	C	C	CT	C	C	C	C	C	C	C
SCRI_RS_156220	2H	706967122	C	C	A	A	C	C	C	C	C	C	C	C	C	C	C	C	C	C	C	C	C	C	C	C	C	C	C	C	C	C	C	C	C	C	C	C	C	C	C	C	C	C	C	C	C	C	C
JHI-Hv50k-2016-120147	2H	707025337	C	C	T	T	C	C	C	C	C	C	C	C	C	C	C	C	C	C	C	C	C	C	C	C	C	C	C	C	C	C	C	C	C	C	C	C	C	C	C	CT	C	C	C	C	C	C	C
JHI-Hv50k-2016-120180	2H	707154844	T	T	C	C	T	T	T	T	T	T	T	T	T	T	T	T	T	T	T	T	T	T	T	T	T	T	T	T	T	T	T	T	T	T	T	T	T	T	T	T	T	T	T	T	T	T	T
11_10707	2H	707268000	A	A	G	G	A	A	A	A	A	A	A	A	A	A	A	A	A	A	A	A	A	A	A	A	A	A	A	A	A	A	A	A	A	A	A	A	A	A	A	A	A	A	A	A	A	A	A
JHI-Hv50k-2016-120204	2H	707313282	A	A	G	G	A	A	A	A	A	A	A	A	A	A	A	A	A	A	A	A	A	A	A	A	AG	A	A	A	A	A	A	A	A	A	A	A	A	A	A	A	A	A	A	A	A	A	A
SCRI_RS_151349	2H	707313282	A	A	G	G	A	A	A	A	A	A	A	A	A	A	A	A	A	A	A	A	A	A	A	A	AG	A	A	A	A	A	A	A	A	A	A	A	A	A	A	AG	A	A	A	A	A	A	A
JHI-Hv50k-2016-120244	2H	707380769	T	T	C	C	T	T	T	T	T	T	T	T	T	T	T	T	T	T	T	T	T	T	T	T	T	T	T	T	T	T	T	T	T	T	T	T	T	T	T	T	T	T	T	T	T	T	T
JHI-Hv50k-2016-120248	2H	707381154	T	T	C	C	T	T	T	T	T	T	T	T	T	T	T	T	T	T	T	T	T	T	T	T	T	T	T	T	T	T	T	T	T	T	T	T	T	T	T	T	T	T	T	T	T	T	T
JHI-Hv50k-2016-120253	2H	707381602	G	G	T	T	G	G	G	G	G	G	G	G	G	G	G	G	G	G	G	G	G	G	G	GT	G	G	G	G	G	G	G	G	G	G	G	G	G	G	G	GT	GT	G	G	G	G	G	G
SCRI_RS_238606	2H	707382968	A	A	G	G	A	A	A	A	A	A	A	A	A	A	A	A	A	A	A	A	A	A	A	A	A	A	A	A	A	A	A	A	A	A	A	A	A	A	A	AG	A	A	A	A	A	A	A
11_10538	2H	707452624	A	A	G	G	A	A	A	A	A	A	A	A	A	A	A	A	A	A	A	A	A	A	A	A	A	A	A	A	A	A	A	A	A	A	A	A	A	A	A	A	A	A	A	A	A	A	A
JHI-Hv50k-2016-120297	2H	707543879	G	G	C	C	G	G	G	G	G	G	G	G	G	G	G	G	G	G	G	G	G	G	G	G	G	G	G	G	G	G	G	G	G	G	G	G	G	G	G	G	G	G	G	G	G	G	G
JHI-Hv50k-2016-120326	2H	707561944	G	G	A	A	G	G	G	G	G	G	G	G	G	G	G	G	G	G	G	G	G	G	G	G	G	G	G	G	G	G	G	G	G	G	G	G	G	G	G	G	G	G	G	G	G	G	G
JHI-Hv50k-2016-120328	2H	707562068	C	C	T	T	C	C	C	C	C	C	C	C	C	C	C	C	C	C	C	C	C	C	C	C	C	C	C	C	C	C	C	C	C	C	C	C	C	C	C	C	C	C	C	C	C	C	C
JHI-Hv50k-2016-120355	2H	707586303	T	T	C	C	T	T	T	T	T	T	T	T	T	T	T	T	T	T	T	T	T	T	T	T	T	T	T	T	T	T	T	T	T	T	T	T	T	T	T	T	T	T	T	T	T	T	T
JHI-Hv50k-2016-120359	2H	707587149	T	T	G	G	T	T	T	T	T	T	T	T	T	T	T	T	T	T	T	T	T	T	T	T	T	T	T	T	T	T	T	T	T	T	T	T	T	T	T	T	T	T	T	T	T	T	T
JHI-Hv50k-2016-120415	2H	707593145	A	A	G	G	A	A	A	A	A	A	A	A	A	A	A	A	A	A	A	A	A	A	A	A	A	A	A	A	A	A	A	A	A	A	A	A	A	A	A	A	A	A	A	A	A	A	A
JHI-Hv50k-2016-120481	2H	707642558	G	G	C	C	G	G	G	G	G	G	G	G	G	G	G	G	G	G	G	G	G	G	G	G	G	G	G	G	G	G	G	G	G	G	G	G	G	G	G	G	G	G	G	G	G	G	G
JHI-Hv50k-2016-120483	2H	707642824	C	C	T	T	C	C	C	C	C	C	C	C	C	C	C	C	C	C	C	C	C	C	C	C	C	C	C	C	C	C	C	C	C	C	C	C	C	C	C	CT	C	C	C	C	C	C	C
JHI-Hv50k-2016-120492	2H	707704392	C	C	T	T	C	C	C	C	C	C	C	C	C	C	C	C	C	C	C	C	C	C	C	C	C	C	C	C	C	C	C	C	C	C	C	C	C	C	C	T	C	C	CT	C	C	C	C
JHI-Hv50k-2016-120493	2H	707705552	T	T	G	G	T	T	T	T	T	T	T	T	T	T	T	T	T	T	T	T	T	T	T	T	T	T	T	T	T	T	T	T	T	T	T	T	T	T	T	T	T	T	T	T	T	T	T
JHI-Hv50k-2016-120517	2H	707900151	A	A	G	G	A	A	A	A	A	A	A	A	A	A	A	A	A	A	A	A	A	A	A	A	A	A	A	A	A	A	A	A	A	A	A	A	A	A	A	A	A	A	A	A	A	A	A
JHI-Hv50k-2016-120518	2H	707901009	G	G	A	A	G	G	G	G	G	G	G	G	G	G	G	G	G	G	G	G	G	G	G	G	G	G	G	G	G	G	G	G	G	G	G	G	G	G	G	G	G	G	G	G	G	G	G
JHI-Hv50k-2016-120519	2H	707901204	G	G	A	A	G	G	G	G	G	G	G	G	G	G	G	G	G	G	G	G	G	G	G	G	G	G	G	G	G	G	G	G	G	G	G	G	G	G	G	G	G	G	G	G	G	G	G
JHI-Hv50k-2016-120547	2H	708177094	C	C	T	T	C	C	C	C	C	C	C	C	C	C	C	C	C	C	C	C	C	C	C	C	C	C	C	C	C	C	C	C	C	C	C	C	C	C	C	CT	C	C	C	C	C	C	C
JHI-Hv50k-2016-120557	2H	708178074	G	G	C	C	G	G	G	G	G	G	G	G	G	G	G	G	G	G	G	G	G	G	G	G	G	G	G	G	G	G	G	G	G	G	G	G	G	G	G	G	G	G	G	G	G	G	G
SCRI_RS_177125	2H	708178346	A	A	G	G	A	A	A	A	A	A	A	A	A	A	A	A	A	A	A	A	A	A	A	A	A	A	A	A	A	A	A	A	A	A	A	A	A	A	A	A	A	A	A	A	A	A	A
JHI-Hv50k-2016-120563	2H	708178916	C	C	T	T	C	C	C	C	C	C	C	C	C	C	C	C	C	C	C	C	C	C	C	C	C	C	C	C	C	C	C	C	C	C	C	C	C	C	C	CT	C	C	C	C	C	C	C
SCRI_RS_183974	2H	708231212	C	C	T	T	C	C	C	C	C	C	C	C	C	C	C	C	C	C	C	C	C	C	C	C	C	C	C	C	C	C	C	C	C	C	C	C	C	C	C	CT	C	C	C	C	C	C	C
JHI-Hv50k-2016-120601	2H	708242441	G	G	T	T	G	G	G	G	G	G	G	G	G	G	G	G	G	G	G	G	G	G	G	G	G	G	G	G	G	G	G	G	G	G	G	G	G	G	G	GT	G	G	G	G	G	G	G
JHI-Hv50k-2016-120638	2H	708253708	C	C	G	G	C	C	C	C	C	C	C	C	C	C	C	C	C	C	C	C	C	C	C	CG	C	CG	CG	CG	CG	CG	CG	CG	CG	C	C	C	C	C	C	C	C	CG	CG	C	CG	CG	C
JHI-Hv50k-2016-120646	2H	708254136	G	G	T	T	G	G	G	G	G	G	G	G	G	G	G	G	G	G	G	G	G	G	G	G	G	G	G	G	G	G	G	G	G	G	G	G	G	G	G	G	G	G	G	G	G	G	G
SCRI_RS_173131	2H	708254338	T	T	C	C	T	T	T	T	T	T	T	T	T	T	T	T	CT	T	T	T	T	T	T	T	T	CT	CT	CT	CT	CT	T	CT	CT	T	T	T	T	T	T	T	T	CT	CT	CT	CT	CT	T
SCRI_RS_610	2H	708263350	T	T	C	C	T	T	T	T	T	T	T	T	T	T	T	T	T	T	T	T	T	T	T	T	T	T	T	T	T	T	T	T	T	T	T	T	T	T	T	T	T	T	T	T	T	T	T
JHI-Hv50k-2016-120657	2H	708264860	G	G	T	T	G	G	G	G	G	G	G	G	G	G	G	G	G	G	G	G	G	G	G	G	G	G	G	G	G	G	G	G	G	G	G	G	G	G	G	G	G	G	G	G	G	G	G
JHI-Hv50k-2016-120660	2H	708265201	G	G	C	C	G	G	G	G	G	G	G	G	G	G	G	G	G	G	G	G	G	G	G	G	G	G	G	G	G	G	G	G	G	G	G	G	G	G	G	G	G	G	G	G	G	G	G
JHI-Hv50k-2016-120665	2H	708297320	G	G	C	C	G	G	G	G	G	G	G	G	G	G	G	G	G	G	G	G	G	G	G	G	G	G	G	G	G	G	G	G	G	G	G	G	G	G	G	CG	G	G	G	G	G	G	G
11_10404	2H	708297390	A	A	G	G	A	A	A	A	A	A	A	A	A	A	A	A	A	A	A	A	A	A	A	A	A	A	A	A	A	A	A	A	A	A	A	A	A	A	A	A	A	A	A	A	A	A	A
JHI-Hv50k-2016-120666	2H	708297390	A	A	G	G	A	A	A	A	A	A	A	A	A	A	A	A	A	A	A	A	A	A	A	A	A	A	A	A	A	A	A	A	A	A	A	A	A	A	A	A	A	A	A	A	A	A	A
SCRI_RS_160911	2H	708498276	A	A	G	G	A	A	A	A	A	A	A	A	A	A	A	A	A	A	A	A	A	A	A	A	A	A	A	A	A	A	A	A	A	A	A	A	A	A	A	A	A	A	A	A	A	A	A
JHI-Hv50k-2016-120710	2H	708562737	C	C	T	T	C	C	C	C	C	C	C	C	C	C	C	C	C	C	C	C	C	C	C	C	C	C	C	C	C	C	C	C	C	C	C	C	C	C	C	CT	C	C	C	C	C	C	C
JHI-Hv50k-2016-120714	2H	708562893	A	A	G	G	A	A	A	A	A	A	A	A	A	A	A	A	A	A	A	A	A	A	A	A	A	A	A	A	A	A	A	A	A	A	A	A	A	A	A	A	A	A	A	A	A	A	A
JHI-Hv50k-2016-120715	2H	708562971	T	T	G	G	T	T	T	T	T	T	T	T	T	T	T	T	T	T	T	T	T	T	T	T	T	T	T	T	T	T	T	T	T	T	T	T	T	T	T	T	T	T	T	T	T	T	T
SCRI_RS_206070	2H	708563001	A	A	C	C	A	A	A	A	A	A	A	A	A	A	A	A	A	A	A	A	A	A	A	A	A	A	A	A	A	A	A	A	A	A	A	A	A	A	A	A	A	A	A	A	A	A	A
JHI-Hv50k-2016-120716	2H	708563063	T	T	C	C	T	T	T	T	T	T	T	T	T	T	T	T	T	T	T	T	T	T	T	T	T	T	T	T	T	T	T	T	T	T	T	T	T	T	T	T	T	T	T	T	T	T	T
JHI-Hv50k-2016-120721	2H	708564863	T	T	C	C	T	T	T	T	T	T	T	T	T	T	T	T	T	T	T	T	T	T	T	T	T	T	T	T	T	T	T	T	T	T	T	T	T	T	T	T	T	T	T	T	T	T	T
SCRI_RS_154176	2H	708565235	A	A	G	G	A	A	A	A	A	A	A	A	A	A	A	A	A	A	A	A	A	A	A	A	A	A	A	A	A	A	A	A	A	A	A	A	A	A	A	A	A	A	A	A	A	A	A
12_20649	2H	708566499	A	A	G	G	A	A	A	A	A	A	A	A	A	A	A	A	A	A	A	A	A	A	A	A	A	A	A	A	A	A	A	A	A	A	A	A	A	A	A	AG	A	A	A	A	A	A	A
JHI-Hv50k-2016-120766	2H	708637249	G	G	A	A	G	G	G	G	G	G	G	G	G	G	G	G	G	G	G	G	G	G	G	G	G	G	G	G	G	G	G	G	G	G	G	G	G	G	G	G	G	G	G	G	G	G	G
JHI-Hv50k-2016-120770	2H	708638025	G	G	T	T	G	G	G	G	G	G	G	G	G	G	G	G	G	G	G	G	G	G	G	G	G	G	G	G	G	G	G	G	G	G	G	G	G	G	G	G	G	G	G	G	G	G	G
11_10916	2H	708638034	C	C	A	A	C	C	C	C	C	C	C	C	C	C	C	C	C	C	C	C	C	C	C	C	C	C	C	C	C	C	C	C	C	C	C	C	C	C	C	AC	C	C	C	C	C	C	C
JHI-Hv50k-2016-121145	2H	709348203	A	A	G	G	A	A	A	A	A	A	A	A	A	A	A	A	A	A	A	A	A	A	A	A	A	A	A	A	A	A	A	A	A	A	A	A	A	A	A	A	A	A	A	A	A	A	A
JHI-Hv50k-2016-121259	2H	709593946	A	A	G	G	A	A	A	A	A	A	A	A	A	A	A	A	A	A	A	A	A	A	A	A	A	A	A	A	A	A	A	A	A	A	A	A	A	A	A	A	A	A	A	A	A	A	A
JHI-Hv50k-2016-121269	2H	709594632	C	C	G	G	C	C	C	C	C	C	C	C	C	C	C	C	C	C	C	C	C	C	C	C	C	C	C	C	C	C	C	C	C	C	C	C	C	C	C	C	C	C	C	C	C	C	C
JHI-Hv50k-2016-121276	2H	709598500	A	A	G	G	A	A	A	A	A	A	A	A	A	A	A	A	A	A	A	A	A	A	A	A	A	A	A	A	A	A	A	A	A	A	A	A	A	A	A	AG	A	A	A	A	A	A	A
SCRI_RS_196100	2H	709598551	T	T	C	C	T	T	T	T	T	T	T	T	T	T	T	T	T	T	T	T	T	T	T	T	T	T	T	T	T	T	T	T	T	T	T	T	T	T	T	T	T	T	T	T	T	T	T
JHI-Hv50k-2016-121309	2H	709630820	T	T	C	C	T	T	T	T	T	T	T	T	T	T	T	T	T	T	T	T	T	T	T	T	T	T	T	T	T	T	T	T	T	T	T	T	T	T	T	T	T	T	T	T	T	T	T
SCRI_RS_132586	2H	709630929	C	C	T	T	C	C	C	C	C	C	C	C	C	C	C	C	C	C	C	C	C	C	C	C	C	C	C	C	C	C	C	C	C	C	C	C	C	C	C	C	C	C	C	C	C	C	C
JHI-Hv50k-2016-121497	2H	710182495	T	T	G	G	T	T	T	T	T	T	T	T	T	T	T	T	T	T	T	T	T	T	T	T	T	T	T	T	T	T	T	T	T	T	T	T	T	T	T	T	T	T	T	T	T	T	T
JHI-Hv50k-2016-121548	2H	710334696	T	T	C	C	T	T	T	T	T	T	T	T	T	T	T	T	T	T	T	T	T	T	T	T	T	T	T	T	T	T	T	T	T	T	T	T	T	T	T	T	T	T	T	T	T	T	T
JHI-Hv50k-2016-121627	2H	710600982	A	A	G	G	A	A	A	A	A	A	A	A	A	A	A	A	A	A	A	A	A	A	A	A	A	A	A	A	A	A	A	A	A	A	A	A	A	A	A	A	A	A	A	A	A	A	A
12_20295	2H	710602882	G	G	A	A	G	G	G	G	G	G	G	G	G	G	G	G	G	G	G	G	G	G	G	G	G	G	G	G	G	G	G	G	G	G	G	G	G	G	G	G	G	G	G	G	G	G	G
SCRI_RS_205571	2H	710603324	T	T	C	C	T	T	T	T	T	T	T	T	T	T	T	T	T	T	T	T	T	T	T	T	T	T	T	T	T	T	T	T	T	T	T	T	T	T	T	T	T	T	T	T	T	T	T
JHI-Hv50k-2016-121771	2H	710747737	G	G	A	A	G	G	G	G	G	G	G	G	G	G	G	G	G	G	G	G	G	G	G	G	G	G	G	G	G	G	G	G	G	G	G	G	G	G	G	AG	G	G	G	G	G	G	G
JHI-Hv50k-2016-121804	2H	710842672	A	A	G	G	A	A	A	A	A	A	A	A	A	A	A	A	A	A	A	A	A	A	A	A	A	A	A	A	A	A	A	A	A	A	A	A	A	A	A	A	A	A	A	A	A	A	A
JHI-Hv50k-2016-121813	2H	710843638	T	T	C	C	T	T	T	T	T	T	T	T	T	T	T	T	T	T	T	T	T	T	T	T	T	T	T	T	T	T	T	T	T	T	T	T	T	T	T	T	T	T	T	T	T	T	T
JHI-Hv50k-2016-121840	2H	710858670	C	C	T	T	C	C	C	C	C	C	C	C	C	C	C	C	C	C	C	C	C	C	C	C	C	C	C	C	C	C	C	C	C	C	C	C	C	C	C	CT	C	C	C	C	C	C	C
JHI-Hv50k-2016-121841	2H	710858744	T	T	C	C	T	T	T	T	T	T	T	T	T	T	T	T	T	T	T	T	T	T	T	T	T	T	T	T	T	T	T	T	T	T	T	T	T	T	T	T	T	T	T	T	T	T	T
JHI-Hv50k-2016-121842	2H	710858818	C	C	T	T	C	C	C	C	C	C	C	C	C	C	C	C	C	C	C	C	C	C	C	C	C	C	C	C	C	C	C	C	C	C	C	C	C	C	C	C	C	C	C	C	C	C	C
JHI-Hv50k-2016-121844	2H	710859123	T	T	G	G	T	T	T	T	T	T	T	T	T	T	T	T	T	T	T	T	T	T	T	T	T	T	T	T	T	T	T	T	T	T	T	T	T	T	T	T	T	T	T	T	T	T	T
JHI-Hv50k-2016-121846	2H	710859355	C	C	T	T	C	C	C	C	C	C	C	C	C	C	C	C	C	C	C	C	C	C	C	C	C	C	C	C	C	C	C	C	C	C	C	C	C	C	C	C	C	C	C	C	C	C	C
JHI-Hv50k-2016-121848	2H	710859565	G	G	C	C	G	G	G	G	G	G	G	G	G	G	G	G	G	G	G	G	G	G	G	G	G	G	G	G	G	G	G	G	G	G	G	G	G	G	G	G	G	G	G	G	G	G	G
JHI-Hv50k-2016-121851	2H	710859712	G	G	A	A	G	G	G	G	G	G	G	G	G	G	G	G	G	G	G	G	G	G	G	G	G	G	G	G	G	G	G	G	G	G	G	G	G	G	G	AG	G	G	G	G	G	G	G
JHI-Hv50k-2016-121858	2H	710860499	T	T	C	C	T	T	T	T	T	T	T	T	T	T	T	T	T	T	T	T	T	T	T	T	T	T	T	T	T	T	T	T	T	T	T	T	T	T	T	T	T	T	T	T	T	T	T
JHI-Hv50k-2016-122055	2H	710941181	C	C	T	T	C	C	C	C	C	C	C	C	C	C	C	C	C	C	C	C	C	C	C	C	C	C	C	C	C	C	C	C	C	C	C	C	C	C	C	C	C	C	C	C	C	C	C
JHI-Hv50k-2016-122056	2H	710941233	T	T	G	G	T	T	T	T	T	T	T	T	T	T	T	T	T	T	T	T	T	T	T	T	T	T	T	T	T	T	T	T	T	T	T	T	T	T	T	T	T	T	T	T	T	T	T
JHI-Hv50k-2016-122076	2H	710951346	T	T	C	C	T	T	T	T	T	T	T	T	T	T	T	T	T	T	T	T	T	T	T	T	T	T	T	T	T	T	T	T	T	T	T	T	T	T	T	T	T	T	T	T	T	T	T
JHI-Hv50k-2016-122089	2H	710952994	A	A	T	T	A	A	A	A	A	A	A	A	A	A	A	A	A	A	A	A	A	A	A	A	A	A	A	A	A	A	A	A	A	A	A	A	A	A	A	A	A	A	A	A	A	A	A
JHI-Hv50k-2016-122090	2H	710953398	C	C	G	G	C	C	C	C	C	C	C	C	C	C	C	C	C	C	C	C	C	C	C	C	C	C	C	C	C	C	C	C	C	C	C	C	C	C	C	C	C	C	C	C	C	C	C
12_31264	2H	710953472	G	G	A	A	G	G	G	G	G	G	G	G	G	G	G	G	G	G	G	G	G	G	G	G	G	G	G	G	G	G	G	G	G	G	G	G	G	G	G	G	G	G	G	G	G	G	G
JHI-Hv50k-2016-122092	2H	710953598	G	G	A	A	G	G	G	G	G	G	G	G	G	G	G	G	G	G	G	G	G	G	G	G	G	G	G	G	G	G	G	G	G	G	G	G	G	G	G	AG	G	G	G	G	G	G	G
SCRI_RS_155689	2H	711109532	G	G	A	A	G	G	G	G	G	G	G	G	G	G	G	G	G	G	G	G	G	G	G	G	G	G	G	G	G	G	G	G	G	G	G	G	G	G	G	AG	G	G	G	G	G	G	G
JHI-Hv50k-2016-122220	2H	711116734	A	A	G	G	A	A	A	A	A	A	A	A	A	A	A	A	A	A	A	A	A	A	A	A	A	A	A	A	A	A	A	A	A	A	A	A	A	A	A	A	A	A	A	A	A	A	A
JHI-Hv50k-2016-122227	2H	711118084	A	A	G	G	A	A	A	A	A	A	A	A	A	A	A	A	A	A	A	A	A	A	A	A	A	A	A	A	A	A	A	A	A	A	A	A	A	A	A	A	A	A	A	A	A	A	A
JHI-Hv50k-2016-122259	2H	711163244	A	A	G	G	A	A	A	A	A	A	A	A	A	A	A	A	A	A	A	A	A	A	A	A	A	A	A	A	A	A	A	A	A	A	A	A	A	A	A	A	A	A	A	A	A	A	A
JHI-Hv50k-2016-122263	2H	711163572	T	T	C	C	T	T	T	T	T	T	T	T	T	T	T	T	T	T	T	T	T	T	T	T	T	T	T	T	T	T	T	T	T	T	T	T	T	T	T	T	T	T	T	T	T	T	T
JHI-Hv50k-2016-122275	2H	711164880	G	G	A	A	G	G	G	G	G	G	G	G	G	G	G	G	G	G	G	G	G	G	G	G	G	G	G	G	G	G	G	G	G	G	G	G	G	G	G	AG	G	G	G	G	G	G	G
JHI-Hv50k-2016-122286	2H	711226038	G	G	C	C	NA	NA	NA	NA	NA	NA	NA	NA	NA	NA	NA	NA	NA	NA	NA	NA	NA	NA	NA	NA	NA	NA	NA	NA	NA	NA	NA	NA	NA	NA	NA	NA	NA	NA	NA	G	NA	NA	NA	NA	NA	NA	NA
JHI-Hv50k-2016-122287	2H	711226066	G	G	A	A	G	G	G	G	G	G	G	G	G	G	G	G	G	G	G	G	G	G	G	G	G	G	G	G	G	G	G	G	G	G	G	G	G	G	G	AG	G	G	G	G	G	G	G
JHI-Hv50k-2016-122288	2H	711226119	A	A	G	G	A	A	A	A	A	A	A	A	A	A	A	A	A	A	A	A	A	A	A	A	A	A	A	A	A	A	A	A	A	A	A	A	A	A	A	A	A	A	A	A	A	A	A
JHI-Hv50k-2016-122309	2H	711230175	T	T	A	A	T	T	T	T	T	T	T	T	T	T	T	T	T	T	T	T	T	T	T	T	T	T	T	T	T	T	T	T	T	T	T	T	T	T	T	T	T	T	T	T	T	T	T
JHI-Hv50k-2016-122402	2H	711435355	C	C	T	T	C	C	C	C	C	C	C	C	C	C	C	C	C	C	C	C	C	C	C	C	C	C	C	C	C	C	C	C	C	C	C	C	C	C	C	CT	C	C	C	C	C	C	C
JHI-Hv50k-2016-122403	2H	711435670	C	C	G	G	C	C	C	C	C	C	C	C	C	C	C	C	C	C	C	C	C	C	C	C	C	C	C	C	C	C	C	C	C	C	C	C	C	C	C	C	C	C	C	C	C	C	C
JHI-Hv50k-2016-122404	2H	711435978	C	C	G	G	C	C	C	C	C	C	C	C	C	C	C	C	C	C	C	C	C	C	C	C	C	C	C	C	C	C	C	C	C	C	C	C	C	C	C	C	C	C	C	C	C	C	C
SCRI_RS_235261	2H	711439540	C	C	T	T	C	C	C	C	C	C	C	C	C	C	C	C	C	C	C	C	C	C	C	C	C	C	C	C	C	C	C	C	C	C	C	C	C	C	C	C	C	C	C	C	C	C	C
JHI-Hv50k-2016-122449	2H	711656287	C	C	T	T	C	C	C	C	C	C	C	C	C	C	C	C	C	C	C	C	C	C	C	C	C	C	C	C	C	C	C	C	C	C	C	C	C	C	C	C	C	C	C	C	C	C	C
JHI-Hv50k-2016-122452	2H	711658769	T	T	G	G	T	T	T	T	T	T	T	T	T	T	T	T	T	T	T	T	T	T	T	T	T	T	T	T	T	T	T	T	T	T	T	T	T	T	T	T	T	T	T	T	T	T	T
SCRI_RS_155161	2H	711748422	A	A	G	G	A	A	A	A	A	A	A	A	A	A	A	A	A	A	A	A	A	A	A	A	A	A	A	A	A	A	A	A	A	A	A	A	A	A	A	A	A	A	A	A	A	A	A
JHI-Hv50k-2016-122477	2H	711748716	G	G	A	A	G	G	G	G	G	G	G	G	G	G	G	G	G	G	G	G	G	G	G	G	G	G	G	G	G	G	G	G	G	G	G	G	G	G	G	AG	G	G	G	G	G	G	G
JHI-Hv50k-2016-122478	2H	711750288	A	A	G	G	A	A	A	A	A	A	A	A	A	A	A	A	A	A	A	A	A	A	A	A	A	A	A	A	A	A	A	A	A	A	A	A	A	A	A	A	A	A	A	A	A	A	A
JHI-Hv50k-2016-122506	2H	711778831	T	T	C	C	T	T	T	T	T	T	T	T	T	T	T	T	T	T	T	T	T	T	T	T	T	T	T	T	T	T	T	T	T	T	T	T	T	T	T	T	T	T	T	T	T	T	T
JHI-Hv50k-2016-122516	2H	711779434	G	G	C	C	G	G	G	G	G	G	G	G	G	G	G	G	G	G	G	G	G	G	G	G	G	G	G	G	G	G	G	G	G	G	G	G	G	G	G	G	G	G	G	G	G	G	G
JHI-Hv50k-2016-122517	2H	711779519	C	C	T	T	C	C	C	C	C	C	C	C	C	C	C	C	C	C	C	C	C	C	C	C	C	C	C	C	C	C	C	C	C	C	C	C	C	C	C	C	C	C	C	C	C	C	C
JHI-Hv50k-2016-122520	2H	711779586	T	T	C	C	T	T	T	T	T	T	T	T	T	T	T	T	T	T	T	T	T	T	T	T	T	T	T	T	T	T	T	T	T	T	T	T	T	T	T	T	T	T	T	T	T	T	T
JHI-Hv50k-2016-122533	2H	711786020	G	G	A	A	G	G	G	G	G	G	G	G	G	G	G	G	G	G	G	G	G	G	G	G	G	G	G	G	G	G	G	G	G	G	G	G	G	G	G	A	G	G	G	G	G	G	G
SCRI_RS_174214	2H	711928865	G	G	A	A	G	G	G	G	G	G	G	G	G	G	G	G	G	G	G	G	G	G	G	G	G	G	G	G	G	G	G	G	G	G	G	G	G	G	G	G	G	G	G	G	G	G	G
11_20511	2H	711931409	A	A	G	G	A	A	A	A	A	A	A	A	A	A	A	A	A	A	A	A	A	A	A	A	A	A	A	A	A	A	A	A	A	A	A	A	A	A	A	A	A	A	A	A	A	A	A
JHI-Hv50k-2016-122549	2H	712178173	A	A	G	G	A	A	A	A	A	A	A	A	A	A	A	A	A	A	A	A	A	A	A	A	A	A	A	A	A	A	A	A	A	A	A	A	A	A	A	A	A	A	A	A	A	A	A
JHI-Hv50k-2016-122550	2H	712178275	C	C	T	T	C	C	C	C	C	C	C	C	C	C	C	C	C	C	C	C	C	C	C	C	C	C	C	C	C	C	C	C	C	C	C	C	C	C	C	CT	C	C	C	C	C	C	C
SCRI_RS_173490	2H	712195039	G	G	A	A	G	G	G	G	G	G	G	G	G	G	G	G	G	G	G	G	G	G	G	G	G	G	G	G	G	G	G	G	G	G	G	G	G	G	G	G	G	G	G	G	G	G	G
JHI-Hv50k-2016-122567	2H	712195311	T	T	C	C	T	T	T	T	T	T	T	T	T	T	T	T	T	T	T	T	T	T	T	T	T	T	T	T	T	T	T	T	T	T	T	T	T	T	T	T	T	T	T	T	T	T	T
SCRI_RS_210959	2H	712201100	T	T	C	C	T	T	T	T	T	T	T	T	T	T	T	T	T	T	T	T	T	T	T	T	T	T	T	T	T	T	T	T	T	T	T	T	T	T	T	T	T	T	T	T	T	T	T
JHI-Hv50k-2016-122609	2H	712205508	G	G	A	A	G	G	G	G	G	G	G	G	G	G	G	G	G	G	G	G	G	G	G	G	G	G	G	G	G	G	G	G	G	G	G	G	G	G	G	AG	G	G	G	G	G	G	G
JHI-Hv50k-2016-122675	2H	712310606	C	C	T	T	C	C	C	C	C	C	C	C	C	C	C	C	C	C	C	C	C	C	C	C	C	C	C	C	C	C	C	C	C	C	C	C	C	C	C	C	C	C	C	C	C	C	C
SCRI_RS_161030	2H	712312082	A	A	C	C	A	A	A	A	A	A	A	A	A	A	A	A	AC	A	A	A	A	A	A	A	AC	AC	AC	AC	AC	AC	AC	AC	AC	A	A	A	A	A	A	A	A	AC	AC	AC	AC	AC	AC
[truncated: 7,458 more rows]
[truncated: 64 more columns]
